# Supplementary material for: PDK4-driven lactate accumulation facilitates LPCAT2 lactylation to exacerbate sepsis-induced acute lung injury
Source: Cell Death Differ. 2025 Oct 7;33(3):557–73. doi: 10.1038/s41418-025-01585-6 (PMC13035903; doi:10.1038/s41418-025-01585-6)
Supplement: Supplementary file 3 — Proteomic analysis data [file 41418_2025_1585_MOESM3_ESM.xlsx]

## Sheet: 上调
Protein accession		Gene name	Protein description	CLP_1	CLP_2	CLP_3	CLP_4	sham_1	sham_2	sham_3	sham_4			log2FC	P.Value	adj.P.Val	Regulation
A0A088MLT8		Iqcj-Schip1	IQCJ-SCHIP1 readthrough transcript protein	0.3	-0.56		-0.526	0.503	-0.133	-0.035	0.421	0.451		-0.451	0.136	0.136	unchanged
A3KGB4		Tbc1d8b	TBC1 domain family member 8B	-0.05	-0.076	-0.124	-0.095	0.099	0.058	0.12	0.033	0.164		-0.164	0.013	0.013	unchanged
P12849		Prkar1b	cAMP-dependent protein kinase type I-beta regulatory subunit	-0.03	-0.002	0.867	-0.076	0.056	-0.288	-0.207	-0.354	0.388		0.388	0.117	0.117	unchanged
P12970		Rpl7a	Large ribosomal subunit protein eL8	-0.033	-0.097	-0.054	0.032	0.04	0.078	0.132	-0.133	0.067		-0.067	0.381	0.381	unchanged
P13020		Gsn	Gelsolin	-0.088	-0.104	-0.191	-0.021	0.073	0.081	0.076	0.139	0.193		-0.193	0.0101	0.0101	unchanged
P13405		Rb1	Retinoblastoma-associated protein	-0.203	0.511	-0.481	-0.077	0.062	0.475	0.076	-0.397	0.117		-0.117	0.65	0.65	unchanged
P13439		Umps	Uridine 5'-monophosphate synthase	0.22	0.181	-0.071	-0.195	-0.133	-0.078	0.082	-0.04	0.076		0.076	0.5	0.5	unchanged
P05366	SAA1	Saa1	Serum amyloid A-1 protein	2.437	2.43	2.908	1.928	-3.211		-5.289	-1.243	5.673	5.673	5.673	0.000401	0.000401	up-regulated
P13595		Ncam1	Neural cell adhesion molecule 1	0.433	-0.283	-0.362	0.27	0.269	0.152	-0.124	-0.389	0.037		0.037	0.871	0.871	unchanged
P13597		Icam1	Intercellular adhesion molecule 1	0.133	-0.082	0.003	0.092	-0.017	0.012	-0.112	-0.063	0.081		0.081	0.259	0.259	unchanged
P13609		Srgn	Serglycin	-0.283		0.1	0.163	0.499	-0.894	-0.289	0.682	0.006		-0.006	0.988	0.988	unchanged
A3KGF7		Plcb2	1-phosphatidylinositol 4,5-bisphosphate phosphodiesterase beta-2	0.509	-0.094	0.179	-0.445	0.159	0.366	-0.105	-0.603	0.083		0.083	0.759	0.759	unchanged
P13634		Ca1	Carbonic anhydrase 1	0.107	-0.009	0.15	0.001	-0.149	-0.257	-0.069	0.191	0.133		0.133	0.23	0.23	unchanged
P13707		Gpd1	Glycerol-3-phosphate dehydrogenase [NAD(+)], cytoplasmic	-0.302	0.242	0.012	0.019	0.1	0.049	-0.039	-0.116	0.006		-0.006	0.962	0.962	unchanged
P13808		Slc4a2	Anion exchange protein 2	-0.007	-0.101	-0.111	0.205	0.018	0.086	-0.09	-0.035	0.002		0.002	0.984	0.984	unchanged
P13864		Dnmt1	DNA (cytosine-5)-methyltransferase 1	0.129	-0.065	0.064	-0.035	0.242	-0.148	-0.093	-0.128	0.055		0.055	0.603	0.603	unchanged
P14094		Atp1b1	Sodium/potassium-transporting ATPase subunit beta-1	-0.119	-0.02	0.026	0.066	-0.025	0.112	-0.072	-0.003	0.015		-0.015	0.832	0.832	unchanged
P14106		C1qb	Complement C1q subcomponent subunit B	0.181	0.358	0.001	-0.025	0.394	-0.353	-0.216	-0.374	0.266		0.266	0.187	0.187	unchanged
P14115		Rpl27a	Large ribosomal subunit protein uL15	-0.032	-0.158	0.044	-0.037	0.118	0.056	0.044	-0.071	0.082		-0.082	0.264	0.264	unchanged
P14131		Rps16	Small ribosomal subunit protein uS9	-0.072	-0.095	-0.03	0.053	0.024	0.031	0.115	-0.059	0.064		-0.064	0.34	0.34	unchanged
P14142		Slc2a4	Solute carrier family 2, facilitated glucose transporter member 4	0.358	-0.188	0.017	-0.123	-0.347	0.135	0.256	-0.141	0.04		0.04	0.817	0.817	unchanged
P14148		Rpl7	Large ribosomal subunit protein uL30	0.067	-0.065	0.039	0.133	-0.029	-0.04	-0.03	-0.11	0.096		0.096	0.157	0.157	unchanged
A3KGF9		Ccdc9b	Coiled-coil domain-containing protein 9B	-0.13	-0.162	-0.228	0.224	0.061	0.05	-0.062	0.214	0.14		-0.14	0.251	0.251	unchanged
P14152		Mdh1	Malate dehydrogenase, cytoplasmic	-0.074	-0.031	-0.043	0.023	-0.04	-0.009	0.117	0.023	0.054		-0.054	0.377	0.377	unchanged
P14206		Rpsa	Small ribosomal subunit protein uS2	-0.022	-0.036	0.083	0.026	0.009	0.045	-0.059	-0.08	0.034		0.034	0.573	0.573	unchanged
P14211		Calr	Calreticulin	0.072	-0.013	-0.05	0.034	0.018	-0.016	-0.019	-0.061	0.03		0.03	0.588	0.588	unchanged
P14231		Atp1b2	Sodium/potassium-transporting ATPase subunit beta-2	-1.481	-0.232	0.454	0.558	0.479	-0.274	0.214	0.248	0.342		-0.342	0.46	0.46	unchanged
P14234		Fgr	Tyrosine-protein kinase Fgr	0.59	-0.015	0.13	-0.026	-0.074	-0.436	-0.076	-0.127	0.348		0.348	0.0574	0.0574	unchanged
P14404		Mecom	Histone-lysine N-methyltransferase MECOM	-0.604	-0.302	0.274	0.3	0.465	-0.545	0.133	0.244	0.157		-0.157	0.589	0.589	unchanged
P14426		H2-D1	H-2 class I histocompatibility antigen, D-K alpha chain	0.651	-0.255	-0.076	0.244	0.015	0.053	-0.301	-0.365	0.29		0.29	0.195	0.195	unchanged
P14430		H2-Q8	H-2 class I histocompatibility antigen, Q8 alpha chain	0.338	0.208	-0.12	0.061	-0.208	-0.023	-0.04	-0.251	0.252		0.252	0.0538	0.0538	unchanged
P14431		H2-Q9	H-2 class I histocompatibility antigen, Q9 alpha chain (Fragment)	0.227	0.086	-0.346	0.121	0.078	0.089	-0.094	-0.196	0.053		0.053	0.707	0.707	unchanged
P14434		H2-Aa	H-2 class II histocompatibility antigen, A-B alpha chain	-0.651	-0.106	-0.366	-0.359	0.341	0.361	0.52	0.225	0.732		-0.732	0.00036	0.00036	down-regulated
A3KGS3		Ralgapa2	Ral GTPase-activating protein subunit alpha-2	0.146	0.018	0.11	0.067	-0.07	0.026	-0.279	-0.053	0.179		0.179	0.0508	0.0508	unchanged
P14483		H2-Ab1	H-2 class II histocompatibility antigen, A beta chain	-0.454	-0.377	-0.43	-0.138	0.435	0.265	0.449	0.214	0.691		-0.691	0.000103	0.000103	down-regulated
P14576		Srp54	Signal recognition particle subunit SRP54	-0.048	-0.012	-0.063	-0.039	0.134	-0.001	0.043	-0.049	0.072		-0.072	0.25	0.25	unchanged
P14602		Hspb1	Heat shock protein beta-1	-0.088	0.047	-0.11	0.027	0.11	0.054	-0.007	-0.067	0.053		-0.053	0.448	0.448	unchanged
P14685		Psmd3	26S proteasome non-ATPase regulatory subunit 3	0.04	0.024	0.154	-0.291	0.047	-0.208	0.123	0.077	0.028		-0.028	0.816	0.816	unchanged
P14733		Lmnb1	Lamin-B1	0.059	-0.036	0.059	0.07	-0.092	0.026	-0.06	-0.061	0.085		0.085	0.167	0.167	unchanged
P14824		Anxa6	Annexin A6	-0.192	0.373	-0.016	-0.289	-0.196	-0.299	0.245	0.341	0.054		-0.054	0.791	0.791	unchanged
P07361	ORM2	Orm2	Alpha-1-acid glycoprotein 2	2.666	2.204	1.892	2.247	-2.804	-3.62	-2.612		5.264	5.264	5.264	5.08e-07	5.08e-07	up-regulated
P14869		Rplp0	Large ribosomal subunit protein uL10	0.08	-0.008	0.09	-0.267	0.09	-0.129	0.1	0.01	0.044		-0.044	0.667	0.667	unchanged
P14873		Map1b	Microtubule-associated protein 1B	-0.21	-0.094	-0.269	-0.114	0.216	0.221	0.099	0.116	0.335		-0.335	0.001	0.001	unchanged
P14901		Hmox1	Heme oxygenase 1	1.096	0.181	0.767	-0.734	-0.798	0.405	-0.577	-0.374	0.664		0.664	0.159	0.159	unchanged
A3KGV1		Odf2	Outer dense fiber protein 2	-0.246	0.052	0.009	0.093	-0.231	0.146	0.167	-0.024	0.037		-0.037	0.754	0.754	unchanged
P15066		Jund	Transcription factor JunD	-0.152	-0.029	0.239	-0.22	-0.029	0.213	0.103	-0.161	0.072		-0.072	0.576	0.576	unchanged
P15089		Cpa3	Mast cell carboxypeptidase A	-0.146	0.289	0.095	0.476	-0.39	0.642	0.026	-1.026	0.366		0.366	0.308	0.308	unchanged
P15105		Glul	Glutamine synthetase	-0.055	0.197	-0.029	-0.024	-0.075	0.003	-0.029	-0.024	0.054		0.054	0.472	0.472	unchanged
P15116		Cdh2	Cadherin-2	-0.27	-0.069	0.093	0.032	-0.001	0.253	0.091	-0.164	0.098		-0.098	0.415	0.415	unchanged
P15208		Insr	Insulin receptor	0.074	0.171	0.029	0.151	-0.057	0.143	-0.336	-0.21	0.221		0.221	0.0722	0.0722	unchanged
P15261		Ifngr1	Interferon gamma receptor 1	0.019	-0.084	0.084	0.334	-0.047	0.087	-0.213	-0.213	0.185		0.185	0.137	0.137	unchanged
P15306		Thbd	Thrombomodulin	-0.049	-0.104	-0.108	0.017	0.083	0.217	-0.132	0.041	0.113		-0.113	0.209	0.209	unchanged
P15307		Rel	Proto-oncogene c-Rel	0.186	0.328	-0.084	-0.389	0.101	0.111	0.05	-0.337	0.029		0.029	0.873	0.873	unchanged
P15327		Bpgm	Bisphosphoglycerate mutase	0.473	0.236	0.356	-0.41	-0.336	-0.765	0.031	0.381	0.336		0.336	0.269	0.269	unchanged
P15331		Prph	Peripherin	-0.459	0.36	-0.061	0.151	-0.432	0.857	-0.195	-0.255	0.004		0.004	0.99	0.99	unchanged
A3KMP2		Ttc38	Tetratricopeptide repeat protein 38	-0.265	0.773	-0.077	-0.512	-0.331	-0.484	0.365	0.498	0.032		-0.032	0.925	0.925	unchanged
P15379		Cd44	CD44 antigen	-0.016	-0.006	0.3	0.228	-0.036	-0.018	-0.209	-0.279	0.262		0.262	0.0345	0.0345	unchanged
P15508		Sptb	Spectrin beta chain, erythrocytic	0.306	0.101	0.192	-0.063	-0.354	-0.443	-0.08	0.306	0.277		0.277	0.144	0.144	unchanged
P05367	SAA2	Saa2	Serum amyloid A-2 protein	0.966	0.928	1.379	0.591	-3.89				4.856	4.856	4.856	2.87e-05	2.87e-05	up-regulated
P15532		Nme1	Nucleoside diphosphate kinase A	0.105	0.018	0.054	-0.125	0.017	-0.056	-0.145	0.097	0.035		0.035	0.668	0.668	unchanged
P15533		Trim30a	Tripartite motif-containing protein 30A	0.915	0.531	-0.252		-0.222	0.222	-0.647	-0.592	0.708		0.708	0.0689	0.0689	unchanged
P15535		B4galt1	Beta-1,4-galactosyltransferase 1	0.2	0.512	0.232	-0.173	0.207	-0.047	-1.214	0.248	0.394		0.394	0.27	0.27	unchanged
P15626		Gstm2	Glutathione S-transferase Mu 2	-0.241	0.774	-0.296	-0.572	-0.104	-0.339	0.102	0.642	0.159		-0.159	0.636	0.636	unchanged
P15655		Fgf2	Fibroblast growth factor 2	0.104	0.042	0.037	-0.217	0.161	-0.011	0.383	-0.533	0.009		-0.009	0.965	0.965	unchanged
P15702		Spn	Leukosialin	-0.163	-0.198	-0.149		0.168	0.214	0.13	-0.048	0.286		-0.286	0.00967	0.00967	unchanged
P15864		H1-2	Histone H1.2	-0.112	-0.042	0.045	-0.038	0.029	0.008	0.15	-0.074	0.065		-0.065	0.366	0.366	unchanged
A6H584		Col6a5	Collagen alpha-5(VI) chain	-0.017	0.722	-0.616	-0.031	0.187	-0.099	-0.317	0.137	0.037		0.037	0.892	0.892	unchanged
P15920		Atp6v0a2	V-type proton ATPase 116 kDa subunit a 2	0.036	-0.235	-0.024	-0.006	-0.159	0.066	0.097	0.19	0.106		-0.106	0.305	0.305	unchanged
P16015		Ca3	Carbonic anhydrase 3	-0.524	0.06	-0.201	0.059	0.202	0.355	0.118	-0.103	0.294		-0.294	0.0966	0.0966	unchanged
P16045		Lgals1	Galectin-1	-0.026	-0.015	-0.029	-0.007	0.033	0.027	0.015	-0.032	0.03		-0.03	0.549	0.549	unchanged
P16054		Prkce	Protein kinase C epsilon type	0.087	-0.016	-0.027	0.037	-0.01	0.034	0.062	-0.202	0.049		0.049	0.523	0.523	unchanged
P16056		Met	Hepatocyte growth factor receptor				0.254	-0.194	-0.107	0.184	-0.145	0.32		0.32	0.137	0.137	unchanged
P16110		Lgals3	Galectin-3	0.211	0.086	-0.058	-0.038	-0.042	-0.103	-0.059	-0.031	0.109		0.109	0.175	0.175	unchanged
P16125		Ldhb	L-lactate dehydrogenase B chain	-0.229	-0.036	-0.138	-0.074	0.083	0.163	0.111	0.085	0.23		-0.23	0.0061	0.0061	unchanged
P16254		Srp14	Signal recognition particle 14 kDa protein	-0.071	-0.061	-0.044	-0.11	0.028	0.061	-0.041	0.202	0.134		-0.134	0.0767	0.0767	unchanged
P16294		F9	Coagulation factor IX	-0.205	-0.028	-0.17	-0.035	0.031	0.188	0.003	0.181	0.21		-0.21	0.0236	0.0236	unchanged
A6H5X4		Phf11	PHD finger protein 11	0.891	0.191	0.143	0.163	0.155	-0.657	-0.708	-0.213	0.703		0.703	0.0219	0.0219	up-regulated
P16301		Lcat	Phosphatidylcholine-sterol acyltransferase	0.526	0.162	0.304	0.528	-0.52	-0.488	-0.462	-0.085	0.769		0.769	0.000385	0.000385	up-regulated
P16330		Cnp	2',3'-cyclic-nucleotide 3'-phosphodiesterase	-0.169	-0.186	-0.218	-0.07	0.068	0.22	0.208	0.114	0.313		-0.313	0.00122	0.00122	unchanged
P16332		Mmut	Methylmalonyl-CoA mutase, mitochondrial	-0.148	0.074	-0.106	-0.109	0.071	-0.002	0.122	0.065	0.136		-0.136	0.0792	0.0792	unchanged
P16382		Il4r	Interleukin-4 receptor subunit alpha	0.147	0.108	0.983	0.123		-0.438	-0.512	-0.433	0.801		0.801	0.0103	0.0103	up-regulated
P16406		Enpep	Glutamyl aminopeptidase	-0.04	0.041	0.083	0	0	0.063	-0.13	-0.052	0.051		0.051	0.444	0.444	unchanged
P16460		Ass1	Argininosuccinate synthase	0.099	0.108	0.021	-0.108	-0.013	-0.073	-0.05	-0.018	0.069		0.069	0.323	0.323	unchanged
P16546		Sptan1	Spectrin alpha chain, non-erythrocytic 1	-0.067	0.263	0.071	-0.22	-0.279	-0.281	0.227	0.252	0.032		0.032	0.853	0.853	unchanged
P16675		Ctsa	Lysosomal protective protein	0.143	0.039	-0.044	0.116	-0.123	-0.141	0.042	-0.066	0.135		0.135	0.0881	0.0881	unchanged
P16858		Gapdh	Glyceraldehyde-3-phosphate dehydrogenase	0.075	0.003	-0.006	0.009	-0.039	0.012	-0.086	-0.002	0.049		0.049	0.378	0.378	unchanged
P16879		Fes	Tyrosine-protein kinase Fes/Fps	0.488	0.349	0.323	-0.184	-0.283	-0.118	0.028	-0.636	0.496		0.496	0.0301	0.0301	up-regulated
A6H5Y3		Mtr	Methionine synthase	-0.103	0.081	-0.169	0.054	0.003	0.046	-0.024	0.077	0.06		-0.06	0.439	0.439	unchanged
P16951		Atf2	Cyclic AMP-dependent transcription factor ATF-2	0.459	-0.633	0.287	0.031	0.439	0.614	-0.457	-0.775	0.081		0.081	0.832	0.832	unchanged
P17012		Zfx	Zinc finger X-chromosomal protein	-0.068	0.324	0.303	0.008	-0.182	-0.163	0.356	-0.613	0.292		0.292	0.187	0.187	unchanged
P17047		Lamp2	Lysosome-associated membrane glycoprotein 2	0.137	-0.128	0.248	0.208	-0.173	-0.021	-0.172	-0.132	0.241		0.241	0.0336	0.0336	unchanged
P17095		Hmga1	High mobility group protein HMG-I/HMG-Y	-0.051	-0.042	-0.059	0.015	0.11	-0.058	-0.007	0.059	0.06		-0.06	0.332	0.332	unchanged
P17141		Zfp37	Zinc finger protein 37	0.438	-1.131	0.589	0.563	-0.761		0.268		0.361		0.361	0.564	0.564	unchanged
P17156		Hspa2	Heat shock-related 70 kDa protein 2	-0.146	-0.014	-0.079	0.055	-0.005	0.13	0.053	-0.027	0.084		-0.084	0.249	0.249	unchanged
P17182		Eno1	Alpha-enolase	0.086	0.122	0.089	-0.177	-0.125	-0.209	0.102	0.077	0.069		0.069	0.52	0.52	unchanged
P17183		Eno2	Gamma-enolase		0.3	-0.541		0.002	0.312	-0.186	0.079	0.172		-0.172	0.534	0.534	unchanged
P17225		Ptbp1	Polypyrimidine tract-binding protein 1	0.065	-0.018	0.049	0.068	-0.036	0.027	-0.075	-0.114	0.091		0.091	0.146	0.146	unchanged
P17426		Ap2a1	AP-2 complex subunit alpha-1	0.041	-0.046	0.026	0.066	-0.016	0.009	-0.034	-0.08	0.052		0.052	0.358	0.358	unchanged
A6H5Z3		Exoc6b	Exocyst complex component 6B	-0.111	0.145	0.288	-0.659	-0.456	-0.44	0.545	0.653	0.16		-0.16	0.64	0.64	unchanged
P17427		Ap2a2	AP-2 complex subunit alpha-2	0.031	-0.057	0.051	0.07	-0.041	0.026	-0.004	-0.11	0.056		0.056	0.366	0.366	unchanged
P17433		Spi1	Transcription factor PU.1	0.644	0.043	0.276	0.116	-0.303	-0.138	-0.486	-0.187	0.548		0.548	0.00561	0.00561	up-regulated
P17439		Gba1	Lysosomal acid glucosylceramidase	-0.136	-0.059	-0.122	0.048	0.194	0.037	0.026	-0.023	0.126		-0.126	0.121	0.121	unchanged
P17563		Selenbp1	Methanethiol oxidase	-0.066	-0.088	-0.031	0.033	0.022	0.072	-0.009	0.032	0.067		-0.067	0.246	0.246	unchanged
P17710		Hk1	Hexokinase-1	-0.078	0.059	-0.122	-0.054	0.018	0.04	0.006	0.097	0.089		-0.089	0.177	0.177	unchanged
P17742		Ppia	Peptidyl-prolyl cis-trans isomerase A	-0.01	0.011	0.002	0.019	-0.006	0.024	-0.016	-0.059	0.02		0.02	0.696	0.696	unchanged
P17751		Tpi1	Triosephosphate isomerase	-0.037	-0.036	0.012	-0.021	-0.038	0.052	0.021	0.012	0.032		-0.032	0.536	0.536	unchanged
P17809		Slc2a1	Solute carrier family 2, facilitated glucose transporter member 1	-0.129	0.059	0.766	0.15	-0.094	-0.058	0.117	-0.846	0.432		0.432	0.136	0.136	unchanged
P17879		Hspa1b	Heat shock 70 kDa protein 1B	-0.146	-0.134	-0.206	0.075	0.236	-0.019	0.21	-0.05	0.197		-0.197	0.0782	0.0782	unchanged
P17897		Lyz1	Lysozyme C-1	-0.682	-0.151	-0.237	-0.344	-0.049	0.793	0.213	0.421	0.698		-0.698	0.00735	0.00735	down-regulated
A1L3P4		Slc9a6	Sodium/hydrogen exchanger 6	0.067	-0.1	0.109	0.084	0.038	0.249	-0.384	-0.098	0.089		0.089	0.523	0.523	unchanged
A6H611		Mipep	Mitochondrial intermediate peptidase	-0.461	0.427	-0.222		-0.456	-0.538	1.031	0.173	0.138		-0.138	0.754	0.754	unchanged
P17918		Pcna	Proliferating cell nuclear antigen	0.401	-0.01	0.258	-0.207	-0.133	-0.106	-0.075	-0.162	0.23		0.23	0.116	0.116	unchanged
P18052		Ptpra	Receptor-type tyrosine-protein phosphatase alpha	-0.048	-0.105	0.065	0.029	-0.012	0.142	-0.023	-0.083	0.021		-0.021	0.778	0.778	unchanged
P18155		Mthfd2	Bifunctional methylenetetrahydrofolate dehydrogenase/cyclohydrolase, mitochondrial	0.099	0.069	0.326	-0.934	0.415				0.525		-0.525	0.354	0.354	unchanged
P18181		Cd48	CD48 antigen	-0.45	-0.236	0.132	-0.073	0.16	-0.144	0.278	0.298	0.305		-0.305	0.076	0.076	unchanged
P18242		Ctsd	Cathepsin D	0.051	0.226	-0.021	0.087	-0.113	-0.074	-0.084	-0.106	0.18		0.18	0.0259	0.0259	unchanged
P18293		Npr1	Atrial natriuretic peptide receptor 1	-0.26	-0.148	-0.215	-0.011	0.235	0.173	0.241	-0.05	0.308		-0.308	0.00945	0.00945	unchanged
P18337		Sell	L-selectin	-0.459	0.212	-1.382		0.887	-0.394	1.089	0.002	0.939		-0.939	0.102	0.102	unchanged
P18406		Ccn1	CCN family member 1	-0.908	-0.174	0.213	-0.423	0.579	0.025	0.097	0.556	0.637		-0.637	0.0348	0.0348	down-regulated
P18525		P18525	Ig heavy chain V region 5-84	-0.409	-0.14		1.824	-0.17	0.21	-0.206	-1.14	0.752		0.752	0.245	0.245	unchanged
P18528		P18528	Ig heavy chain V region 6.96	-0.329	-0.045	-0.342	0.363	-0.458	0.115	0.046	0.614	0.168		-0.168	0.517	0.517	unchanged
A6H619		Phrf1	PHD and RING finger domain-containing protein 1	-0.5	0.028	0.019	-0.012	0.325	0.103	-0.071	0.074	0.224		-0.224	0.155	0.155	unchanged
P18531		Ighv3-6	Ig heavy chain V region 3-6	0.643	-0.305	0.061	-0.395	0.317		0.785	-1.147	0.016		0.016	0.975	0.975	unchanged
P18572		Bsg	Basigin	0.108	-0.01	0.079	0.027	-0.174	0.009	-0.079	0.005	0.111		0.111	0.124	0.124	unchanged
P18653		Rps6ka1	Ribosomal protein S6 kinase alpha-1	0.163	-0.054	0.014	0.058	0.012	-0.054	-0.102	-0.07	0.099		0.099	0.166	0.166	unchanged
P18654		Rps6ka3	Ribosomal protein S6 kinase alpha-3	0.049	0	-0.084	-0.082	0.114	0.073	-0.058	-0.047	0.05		-0.05	0.475	0.475	unchanged
P18760		Cfl1	Cofilin-1	0.167	0.161	-0.214	-0.065	-0.061	-0.142	-0.023	0.144	0.033		0.033	0.77	0.77	unchanged
P18762		Adrb2	Beta-2 adrenergic receptor	0.14	0.126	0.37	-0.064	0.043	-0.238	-0.321	-0.09	0.294		0.294	0.0352	0.0352	unchanged
P18826		Phka1	Phosphorylase b kinase regulatory subunit alpha, skeletal muscle isoform	0.261	-0.621	-0.092	-0.172	-0.033	0.003	0.1	0.519	0.303		-0.303	0.171	0.171	unchanged
P18828		Sdc1	Syndecan-1	-0.226	0.263	-0.009	0.293	-0.365	0.401	-0.306	-0.085	0.169		0.169	0.409	0.409	unchanged
P18872		Gnao1	Guanine nucleotide-binding protein G(o) subunit alpha	-0.078	0.018	0.038	-0.031	-0.064	-0.111	-0.003	0.196	0.018		-0.018	0.827	0.827	unchanged
P19001		Krt19	Keratin, type I cytoskeletal 19	-0.102	-0.041	-0.126	-0.082	0.12	0.119	0.031	0.047	0.167		-0.167	0.014	0.014	unchanged
A6H630		Armt1	Damage-control phosphatase ARMT1	0.344	-0.047	0.437	-0.309	-0.021	0.017	-0.315	-0.14	0.221		0.221	0.239	0.239	unchanged
P19096		Fasn	Fatty acid synthase	-0.332	0	-0.172	-0.049	0.182	0.152	0.051	0.134	0.268		-0.268	0.0132	0.0132	unchanged
P19137		Lama1	Laminin subunit alpha-1	0.101	-0.074	-0.221	-0.121	0.033	0.245	0.051	-0.049	0.149		-0.149	0.15	0.15	unchanged
P19157		Gstp1	Glutathione S-transferase P 1	-0.281	0.566	0.043	-0.69	-0.183	-0.546	0.543	0.514	0.173		-0.173	0.623	0.623	unchanged
P19182		Ifrd1	Interferon-related developmental regulator 1	0.288	0.046	-0.264	0.015	0.243	-0.266	-0.262	0.166	0.051		0.051	0.763	0.763	unchanged
P19221		F2	Prothrombin	0.003	0.042	-0.243	-0.153	0.025	0.126	0.08	0.085	0.167		-0.167	0.0634	0.0634	unchanged
P19253		Rpl13a	Large ribosomal subunit protein uL13	-0.064	-0.012	-0.117	0.056	0	0.058	0.125	-0.081	0.06		-0.06	0.408	0.408	unchanged
P19258		Mpv17	Protein Mpv17	0.249	0.165	-0.277	-0.82	0.34	-0.333	-0.038	0.68	0.333		-0.333	0.293	0.293	unchanged
P19324		Serpinh1	Serpin H1	-0.004	-0.045	-0.055	0.105	0.053	-0.016	0.019	-0.091	0.009		0.009	0.889	0.889	unchanged
P19426		Nelfe	Negative elongation factor E	0.042	-0.176	-0.139	-0.129	-0.023	0.017	0.235	0.139	0.192		-0.192	0.0471	0.0471	unchanged
P12246	APCS	Apcs	Serum amyloid P-component	1.889	2.318	1.802	2.057	-3.172		-2.396	-2.539	4.719	4.719	4.719	1.75e-07	1.75e-07	up-regulated
A6H6A9		Rabgap1l	Rab GTPase-activating protein 1-like	-0.052	-0.306	-0.299	0.212	-0.011	0.267	0.038	0.116	0.214		-0.214	0.139	0.139	unchanged
P19536		Cox5b	Cytochrome c oxidase subunit 5B, mitochondrial	-0.091	0.088	-0.043	-0.398	-0.025	-0.161	0.268	0.327	0.213		-0.213	0.181	0.181	unchanged
P19639		Gstm3	Glutathione S-transferase Mu 3	0.046			-0.599	0.111	-0.433		0.864	0.457		-0.457	0.35	0.35	unchanged
P19783		Cox4i1	Cytochrome c oxidase subunit 4 isoform 1, mitochondrial	-0.19	0.448	-0.108	-0.321	-0.079	-0.167	0.097	0.286	0.077		-0.077	0.68	0.68	unchanged
P19788		Mgp	Matrix Gla protein	-0.249	0.224	-0.278	0.27	-0.002	0.242	-0.196	-0.046	0.008		-0.008	0.963	0.963	unchanged
P19973		Lsp1	Lymphocyte-specific protein 1	0.022	0.042	-0.129	-0.239	0.104	0.025	0.138	0.003	0.144		-0.144	0.111	0.111	unchanged
P20029		Hspa5	Endoplasmic reticulum chaperone BiP	0.04	-0.031	-0.015	0.077	-0.003	-0.038	0.006	-0.071	0.044		0.044	0.431	0.431	unchanged
P20060		Hexb	Beta-hexosaminidase subunit beta	0.153	0.192	0.06	-0.07	-0.082	-0.134	0.009	-0.162	0.176		0.176	0.0518	0.0518	unchanged
P20065		Tmsb4x	Thymosin beta-4	-0.761	-0.196	-0.462	0.086	-0.022	-0.01	0.715	0.616	0.658		-0.658	0.027	0.027	down-regulated
P20108		Prdx3	Thioredoxin-dependent peroxide reductase, mitochondrial	-0.139	0.219	-0.154	-0.247	0.158	-0.157	0.179	0.106	0.152		-0.152	0.252	0.252	unchanged
P20152		Vim	Vimentin	0.005	-0.038	-0.079	0.033	0.009	0.026	0.024	-0.014	0.031		-0.031	0.564	0.564	unchanged
A6H6E2		Mmrn2	Multimerin-2	-0.084	-0.234	0.046	0.136	0.01	0.131	0.068	-0.108	0.059		-0.059	0.554	0.554	unchanged
P20352		F3	Tissue factor	0.168	-0.07	0.275	0.51	-0.21	-0.107	-0.402	-0.199	0.45		0.45	0.00844	0.00844	up-regulated
P20357		Map2	Microtubule-associated protein 2	-0.04	0.429	-0.016	0.247	-0.346	0.02	-0.331	0.003	0.318		0.318	0.0553	0.0553	unchanged
P20444		Prkca	Protein kinase C alpha type	0.003	-0.259	-0.054	0.06	0.007	-0.005	0.057	0.158	0.117		-0.117	0.201	0.201	unchanged
O70571	PDK4	Pdk4	[Pyruvate dehydrogenase (acetyl-transferring)] kinase isozyme 4, mitochondrial	1.25	1.545	0.906	1.485		-2.065	-3.138		3.898	3.898	3.898	3.64e-05	3.64e-05	up-regulated
P20852		Cyp2a5	Cytochrome P450 2A5	-0.391	0.759	-0.082	-0.52	-0.28	-0.147	0.425	0.2	0.108		-0.108	0.724	0.724	unchanged
P20918		Plg	Plasminogen	0.154	-0.003	-0.21	-0.014	-0.014	0.001	0.024	0.028	0.028		-0.028	0.738	0.738	unchanged
P21107		Tpm3	Tropomyosin alpha-3 chain	-0.403	0.722	0.507	-1.525	-0.909	-1.347	0.568	2.352	0.341		-0.341	0.705	0.705	unchanged
P21180		C2	Complement C2	0.289	-0.253	-0.479	-0.113	0.119	-0.009	0.198	0.213	0.269		-0.269	0.125	0.125	unchanged
P21271		Myo5b	Unconventional myosin-Vb	-0.066	-0.078	0.069	-0.086	0.073	0.064	0.013	-0.022	0.072		-0.072	0.261	0.261	unchanged
P21278		Gna11	Guanine nucleotide-binding protein subunit alpha-11	0.048	0.279	-0.084	-0.157	0.003	-0.163	-0.35	0.389	0.052		0.052	0.768	0.768	unchanged
A6H8H2		Dennd4c	DENN domain-containing protein 4C	0.075	-0.04	0.029	0.095	-0.008	-0.004	-0.078	-0.104	0.088		0.088	0.164	0.164	unchanged
P21279		Gnaq	Guanine nucleotide-binding protein G(q) subunit alpha	0.027	0.488	-0.002	-0.233	-0.348	-0.243	-0.065	0.342	0.148		0.148	0.468	0.468	unchanged
P21300		Akr1b7	Aldo-keto reductase family 1 member B7	-0.252	0.59	-0.157	-0.379	-0.027	-0.309	0.234	0.266	0.091		-0.091	0.705	0.705	unchanged
P21447		Abcb1a	ATP-dependent translocase ABCB1	-0.009	0.113	-0.003	0.122	-0.145	0.087	-0.151	-0.048	0.12		0.12	0.147	0.147	unchanged
P21460		Cst3	Cystatin-C	0.061	-0.139	0.045	-0.074	-0.047	0.071	-0.032	0.08	0.045		-0.045	0.536	0.536	unchanged
P21550		Eno3	Beta-enolase	-0.298	0.232	-0.045	-0.169	-0.2	-0.2	0.56	0.086	0.132		-0.132	0.515	0.515	unchanged
P02798	MT2	Mt2	Metallothionein-2	1.88	0.725	2.207	1.722		-2.731	-1.893	-1.934	3.82	3.82	3.82	3.07e-05	3.07e-05	up-regulated
P21614		Gc	Vitamin D-binding protein	0.111	-0.066	-0.122	-0.085	-0.023	0.067	0.008	0.076	0.072		-0.072	0.32	0.32	unchanged
P21619		Lmnb2	Lamin-B2	-0.044	0.072	-0.004	0.104	-0.002	0.005	-0.086	-0.079	0.072		0.072	0.255	0.255	unchanged
P21803		Fgfr2	Fibroblast growth factor receptor 2	-0.652	-0.659	0.197	0.554	0.13	0.037	0.045	0.313	0.271		-0.271	0.363	0.363	unchanged
A6X8Z5		Arhgap31	Rho GTPase-activating protein 31	0.031	-0.079	0.113	0.104	-0.013	-0.013	-0.104	-0.074	0.093		0.093	0.182	0.182	unchanged
P21812		Mcpt4	Mast cell protease 4	0.184	0.451	-0.136	0.494	-0.306	0.378	-0.056	-1.045	0.506		0.506	0.128	0.128	unchanged
P21841		Sftpc	Surfactant protein C	-0.379	-0.138	-0.426	-0.338	0.298	0.307	0.232	0.409	0.632		-0.632	5.61e-05	5.61e-05	down-regulated
P21844		Cma1	Chymase	0.252	0.058	-0.316	0.148	-0.379	0.672	0.346	-0.815	0.079		0.079	0.811	0.811	unchanged
P21845		Tpsb2	Tryptase beta-2	0.524	-0.128	-0.882	0.22	-0.091	0.657	0.075	-0.41	0.124		-0.124	0.721	0.721	unchanged
P21956		Mfge8	Lactadherin	-0.158	0.006	-0.139	0.054	0.083	0.077	0.165	-0.123	0.11		-0.11	0.233	0.233	unchanged
P21958		Tap1	Antigen peptide transporter 1	0.371	0.058	-0.124	-0.04	0.051	-0.118	0.117	-0.35	0.141		0.141	0.345	0.345	unchanged
P21981		Tgm2	Protein-glutamine gamma-glutamyltransferase 2	0.077	0.022	-0.019	0.087	-0.012	-0.032	-0.082	-0.076	0.092		0.092	0.122	0.122	unchanged
P21995		Emb	Embigin	-0.003	-0.117	0.005	0.018	-0.016	-0.005	-0.022	0.105	0.04		-0.04	0.525	0.525	unchanged
P22272		Il6ra	Interleukin-6 receptor subunit alpha	-0.04	0.738	0.132	0.572	-1.098	0.321	-0.184	-0.474	0.709		0.709	0.0532	0.0532	unchanged
P22315		Fech	Ferrochelatase, mitochondrial	-0.118	0.027	-0.101	-0.231	0.076	0.114	0.05	0.148	0.203		-0.203	0.0186	0.0186	unchanged
A6X919		Dpy19l1	Protein C-mannosyl-transferase DPY19L1	-0.478	0.179	-0.435	0.138	0.63	-0.224	-0.245	0.4	0.289		-0.289	0.291	0.291	unchanged
P22366		Myd88	Myeloid differentiation primary response protein MyD88	0.154	0.274	0.193	-0.234	-0.019	-0.225	-0.136	-0.042	0.202		0.202	0.125	0.125	unchanged
P22437		Ptgs1	Prostaglandin G/H synthase 1	-0.096	0.178	-0.159	0.081	-0.03	0.01	0.014	-0.033	0.011		0.011	0.901	0.901	unchanged
P22518		Clk1	Dual specificity protein kinase CLK1	0.736	-1.569	0.625	0.14			0.045		0.062		-0.062	0.951	0.951	unchanged
P22599		Serpina1b	Alpha-1-antitrypsin 1-2	-0.2	-0.074	-0.47	-0.215	0.339	0.045	0.166	0.374	0.471		-0.471	0.00295	0.00295	down-regulated
P22682		Cbl	E3 ubiquitin-protein ligase CBL	0.074	-0.059	0.027	0.06	0.054	-0.131	-0.013	-0.045	0.059		0.059	0.375	0.375	unchanged
P22777		Serpine1	Plasminogen activator inhibitor 1	-0.212	-0.043	1.189	-0.078	-0.54			-0.349	0.658		0.658	0.17	0.17	unchanged
P22892		Ap1g1	AP-1 complex subunit gamma-1	0.01	-0.002	0.027	0.051	-0.013	0.042	-0.133	-0.016	0.051		0.051	0.395	0.395	unchanged
Q91WP6	SERPINA3N	Serpina3n	Serine protease inhibitor A3N	2.013	1.599	1.92	1.74	-1.652	-2.036	-1.789	-1.828	3.644	3.644	3.644	2.3e-09	2.3e-09	up-regulated
P22907		Hmbs	Porphobilinogen deaminase	-0.014	-0.053	-0.064	-0.064	0.146	-0.109	0.013	0.11	0.089		-0.089	0.236	0.236	unchanged
P23116		Eif3a	Eukaryotic translation initiation factor 3 subunit A	0.055	-0.056	0.011	0.042	-0.009	0.018	-0.067	-0.03	0.035		0.035	0.53	0.53	unchanged
P02802	MT1	Mt1	Metallothionein-1	0.458	0.642	2.464	1.993		-1.397	-2.646	-1.537	3.249	3.249	3.249	0.000997	0.000997	up-regulated
P23198		Cbx3	Chromobox protein homolog 3	0.08	-0.017	0.034	-0.042	0.111	-0.092	0.021	-0.13	0.036		0.036	0.624	0.624	unchanged
P23242		Gja1	Gap junction alpha-1 protein	-0.352	-0.276	0.304	0.009	0.075	-0.049	0.176	0.079	0.149		-0.149	0.337	0.337	unchanged
P23249		Mov10	Putative helicase MOV-10	0.303	0.273	-0.451	0.218	0.064	-0.007	-0.495	0.06	0.18		0.18	0.403	0.403	unchanged
P23298		Prkch	Protein kinase C eta type	-0.043	-0.093	0.081	0.179	-0.15	-0.038	0.031	-0.001	0.071		0.071	0.4	0.4	unchanged
P23475		Xrcc6	X-ray repair cross-complementing protein 6	0.088	0.02	0.045	-0.552	0.505	0.109	-0.04	-0.209	0.191		-0.191	0.358	0.358	unchanged
P23492		Pnp	Purine nucleoside phosphorylase	0.188	0.158	0.066	-0.014	-0.138	-0.139	-0.148	-0.007	0.208		0.208	0.0167	0.0167	unchanged
P23506		Pcmt1	Protein-L-isoaspartate(D-aspartate) O-methyltransferase	0.056	-0.041	0.009	-0.036	-0.066	-0.065	0.05	0.057	0.003		0.003	0.96	0.96	unchanged
P23591		Gfus	GDP-L-fucose synthase	-0.011	-0.094	0.009	0.16	-0.016	0.03	-0.057	-0.055	0.041		0.041	0.568	0.568	unchanged
P23708		Nfya	Nuclear transcription factor Y subunit alpha	0.124	-0.149	0.1	0.103	-0.017	0.3	-0.541	0.046	0.097		0.097	0.588	0.588	unchanged
P23780		Glb1	Beta-galactosidase	-0.004	0.006	-0.017	-0.055	0.088	0.011	-0.03	-0.033	0.027		-0.027	0.634	0.634	unchanged
A8C756		Thada	tRNA (32-2'-O)-methyltransferase regulator THADA	0.104	0.443	-0.101	-0.425	-0.074	-0.053	0.059	0.013	0.019		0.019	0.914	0.914	unchanged
P23881		Tcea3	Transcription elongation factor A protein 3	-0.319		-0.125	0.076	0.613	0.253	-0.126	-0.393	0.209		-0.209	0.423	0.423	unchanged
P23906		Irf2	Interferon regulatory factor 2	0.309	-0.049	-0.335	0.122	-0.318	0.073	0.219	-0.057	0.032		0.032	0.848	0.848	unchanged
P23927		Cryab	Alpha-crystallin B chain	-0.264	-0.037	-0.318	-0.019	0.109	0.137	0.281	0.076	0.31		-0.31	0.00988	0.00988	unchanged
P23950		Zfp36l1	mRNA decay activator protein ZFP36L1	-0.279	-0.229	0.977	-0.157	-0.041	-0.21	-0.091	-0.004	0.164		0.164	0.564	0.564	unchanged
P23953		Ces1c	Carboxylesterase 1C	0.099	-0.525	-0.282	-0.275	0.121	0.327	0.244	0.256	0.483		-0.483	0.00596	0.00596	down-regulated
P24063		Itgal	Integrin alpha-L	0.146	0.01	-0.055	-0.361	0.151	0.042	0.049	-0.017	0.121		-0.121	0.302	0.302	unchanged
P24270		Cat	Catalase	0.106	-0.001	0.08	0.095	-0.077	0.011	-0.168	-0.08	0.149		0.149	0.0397	0.0397	unchanged
P24369		Ppib	Peptidyl-prolyl cis-trans isomerase B	-0.079	-0.026	-0.081	0.008	0.038	0.034	0.076	-0.004	0.08		-0.08	0.16	0.16	unchanged
P24452		Capg	Macrophage-capping protein	0.013	0.11	-0.056	-0.067	0.007	0.009	0.008	-0.058	0.008		0.008	0.891	0.891	unchanged
A6X935	ITIH4	Itih4	Inter alpha-trypsin inhibitor, heavy chain 4	1.53	1.236	1.401	1.397	-1.464	-1.481	-1.301	-1.353	2.791	2.791	2.791	9.7e-10	9.7e-10	up-regulated
A8Y5H7		Sec14l1	SEC14-like protein 1	0.19	0.098	0.265	0.373	0.063	0.31	-0.134	-1.199	0.472		0.472	0.158	0.158	unchanged
P24457		Cyp2d11	Cytochrome P450 2D11	0.279	0.257	0.014	-0.254	0.224	-0.5	-0.115	0.06	0.157		0.157	0.415	0.415	unchanged
P24472		Gsta4	Glutathione S-transferase A4	-0.226	0.467	-0.132	-0.3	0.048	-0.217	-0.152	0.478	0.087		-0.087	0.694	0.694	unchanged
P24527		Lta4h	Leukotriene A-4 hydrolase	0.147	0.08	0.062	-0.086	-0.073	-0.022	-0.059	-0.085	0.11		0.11	0.126	0.126	unchanged
P24547		Impdh2	Inosine-5'-monophosphate dehydrogenase 2	0.099	-0.01	0.211	-0.026	0.031	-0.187	-0.035	-0.117	0.145		0.145	0.104	0.104	unchanged
P24549		Aldh1a1	Aldehyde dehydrogenase 1A1	-0.101	-0.097	-0.13	-0.032	0.043	0.154	0.076	0.053	0.172		-0.172	0.014	0.014	unchanged
P24638		Acp2	Lysosomal acid phosphatase	0.15	0.061	0.044	0.136	0.055	-0.096	-0.34	-0.045	0.204		0.204	0.0549	0.0549	unchanged
P24668		M6pr	Cation-dependent mannose-6-phosphate receptor	0.011	-0.101	-0.031	0.116	0.071	-0.001	-0.184	0.084	0.006		0.006	0.941	0.941	unchanged
P24788		Cdk11b	Cyclin-dependent kinase 11B	0.092	-0.04	0.093	0.087	-0.132	0.104	-0.018	-0.221	0.125		0.125	0.171	0.171	unchanged
Q03734	SERPINA3M	Serpina3m	Serine protease inhibitor A3M	1.338	1.194	1.187	1.173	-1.211	-1.216	-1.204	-1.296	2.455	2.455	2.455	2.94e-10	2.94e-10	up-regulated
P25118		Tnfrsf1a	Tumor necrosis factor receptor superfamily member 1A	-0.159	-0.399	-0.303	1.224	0.135	-0.518			0.282		0.282	0.602	0.602	unchanged
B0V2N1		Ptprs	Receptor-type tyrosine-protein phosphatase S	-0.104	-0.297	0.391	-0.834	0.531	0.323	0.122	-0.167	0.413		-0.413	0.157	0.157	unchanged
P25206		Mcm3	DNA replication licensing factor MCM3	0.504	0.049	0.357	-0.101	-0.053	-0.267	-0.016	-0.507	0.413		0.413	0.0376	0.0376	up-regulated
P25425		Pou2f1	POU domain, class 2, transcription factor 1	0.101	0.217	-0.247	0.045	0.022	0.019	-0.146	-0.044	0.066		0.066	0.545	0.545	unchanged
P25444		Rps2	Small ribosomal subunit protein uS5	-0.023	-0.045	0.06	-0.042	0.099	0.022	0.001	-0.106	0.016		-0.016	0.8	0.8	unchanged
P25446		Fas	Tumor necrosis factor receptor superfamily member 6	0.279	0.131	0.036	0.247	-0.21	-0.289	-0.481	0.252	0.355		0.355	0.05	0.05	unchanged
P25785		Timp2	Metalloproteinase inhibitor 2	-0.044	0.279	-0.516	0.131	-0.113	0.36	-0.061	-0.071	0.066		-0.066	0.733	0.733	unchanged
P25799		Nfkb1	Nuclear factor NF-kappa-B p105 subunit	-0.003	-0.009	-0.03	0.019	-0.009	0.067	-0.035	-0.035	0.003		-0.003	0.959	0.959	unchanged
P25911		Lyn	Tyrosine-protein kinase Lyn	0.059	-0.064	0.015	-0.038	-0.025	0.04	-0.088	0.066	0.005		-0.005	0.933	0.933	unchanged
P25916		Bmi1	Polycomb complex protein BMI-1	0.001	-0.313	0.249	-0.097	0.059	0.311	0.12	-0.363	0.072		-0.072	0.682	0.682	unchanged
P25962		Adrb3	Beta-3 adrenergic receptor	0.404	-0.482	-0.254		-0.214			0.503	0.255		-0.255	0.508	0.508	unchanged
P25976		Ubtf	Nucleolar transcription factor 1	0.071	-0.099	-0.01	0.107	-0.053	0.047	0.004	-0.102	0.043		0.043	0.541	0.541	unchanged
B1AR13		Cisd3	CDGSH iron-sulfur domain-containing protein 3, mitochondrial	-0.067	0.161	-0.04	-0.133	0.211	-0.145	0.06	-0.082	0.031		-0.031	0.768	0.768	unchanged
P26039		Tln1	Talin-1	0.031	-0.059	-0.004	0.012	-0.032	0.017	-0.092	0.094	0.002		-0.002	0.977	0.977	unchanged
P26040		Ezr	Ezrin	0.097	0.141	0.119	-0.348	-0.051	-0.238	0.149	0.096	0.013		0.013	0.925	0.925	unchanged
P26041		Msn	Moesin	0.053	0.065	0.118	-0.232	-0.044	-0.194	0.066	0.134	0.01		0.01	0.923	0.923	unchanged
P26043		Rdx	Radixin	0.11	0.134	0.153	-0.398	-0.063	-0.239	0.129	0.139	0.008		0.008	0.957	0.957	unchanged
P26151		Fcgr1	High affinity immunoglobulin gamma Fc receptor I	0.339	-0.092	0.243	0.491	-0.896	-0.106			0.746		0.746	0.0318	0.0318	up-regulated
P26187		Mgmt	Methylated-DNA--protein-cysteine methyltransferase	0.194	-0.257	0.122	0.246	-1.058	0.205	0.521		0.187		0.187	0.631	0.631	unchanged
P26231		Ctnna1	Catenin alpha-1	0.057	0.091	0.007	-0.108	-0.063	-0.106	0.043	0.044	0.032		0.032	0.651	0.651	unchanged
P26262		Klkb1	Plasma kallikrein	-0.19	-0.168	-0.75	-0.282	0.226	0.552	0.299	0.277	0.686		-0.686	0.0016	0.0016	down-regulated
P26323		Fli1	Friend leukemia integration 1 transcription factor	-0.093	-0.205	0.185	-0.125	0.109	0.004	0.171	-0.081	0.11		-0.11	0.307	0.307	unchanged
P26350		Ptma	Prothymosin alpha	-0.175	-0.123	-0.013	-0.208	0.136	0.057	0.194	0.097	0.251		-0.251	0.0051	0.0051	unchanged
B1AUH1		Ptpru	Receptor-type tyrosine-protein phosphatase U	0.608	-0.273	-0.139	-0.234	-0.128	0.306	0.065	-0.24	0.01		-0.01	0.963	0.963	unchanged
P26369		U2af2	Splicing factor U2AF 65 kDa subunit	0.099	-0.038	0.115	0.126	0.035	-0.044	-0.161	-0.166	0.159		0.159	0.0572	0.0572	unchanged
P26443		Glud1	Glutamate dehydrogenase 1, mitochondrial	-0.071	-0.071	-0.143	-0.052	0.102	0.068	0.075	0.056	0.159		-0.159	0.0134	0.0134	unchanged
P26450		Pik3r1	Phosphatidylinositol 3-kinase regulatory subunit alpha	0.109	-0.098	0.082	-0.166	0.01	0.025	0.064	-0.061	0.028		-0.028	0.734	0.734	unchanged
P26516		Psmd7	26S proteasome non-ATPase regulatory subunit 7	0.023	-0.018	0.055	0.032	0.032	-0.001	-0.044	-0.113	0.055		0.055	0.354	0.354	unchanged
P26618		Pdgfra	Platelet-derived growth factor receptor alpha	0.182	-0.091	0.602	0.239	-0.239	-0.223	-0.365	-0.139	0.474		0.474	0.0102	0.0102	up-regulated
P26638		Sars1	Serine--tRNA ligase, cytoplasmic	0.026	0.104	0.015	-0.151	-0.054	-0.075	0.078	0.022	0.006		0.006	0.939	0.939	unchanged
P26645		Marcks	Myristoylated alanine-rich C-kinase substrate	0.104	0.02	0.211	0.257	-0.161	-0.024	-0.076	-0.368	0.305		0.305	0.0123	0.0123	unchanged
P26883		Fkbp1a	Peptidyl-prolyl cis-trans isomerase FKBP1A	0.013	-0.028	0.01	0.078	0.044	-0.019	-0.13	-0.004	0.046		0.046	0.467	0.467	unchanged
P26928		Mst1	Hepatocyte growth factor-like protein		-0.399		-0.103	0.32	-0.015	-0.048	0.226	0.372		-0.372	0.0517	0.0517	unchanged
P26952		Il3ra	Interleukin-3 receptor subunit alpha		-0.307	0.58	0.548		-0.451	0.206	-0.59	0.552		0.552	0.143	0.143	unchanged
B1AVD1		Xpnpep2	Xaa-Pro aminopeptidase 2	0.069	-0.005	-0.234	-0.067	0.23	-0.098	0.012	0.058	0.11		-0.11	0.282	0.282	unchanged
Q60590	ORM1	Orm1	Alpha-1-acid glycoprotein 1	1.365	0.933	1.081	1.148	-1.026	-1.597	-1.001	-0.938	2.272	2.272	2.272	1.02e-06	1.02e-06	up-regulated
P27046		Man2a1	Alpha-mannosidase 2	0.204	0.122	0.13	0.189	-0.147	-0.112	-0.122	-0.298	0.331		0.331	0.000835	0.000835	unchanged
P27048		Snrpb	Small nuclear ribonucleoprotein-associated protein B	0.096	-0.104	0.03	0.072	0.058	-0.05	-0.017	-0.12	0.056		0.056	0.442	0.442	unchanged
P27090		Tgfb2	Transforming growth factor beta-2 proprotein	-0.444	0.183	0.21	-0.335	0.544	0.024	-0.109	-0.107	0.185		-0.185	0.404	0.404	unchanged
P27467		Wnt3a	Protein Wnt-3a	-0.08	-1.008	-0.48	0.401	0.263	0.491	0.238	0.139	0.575		-0.575	0.0725	0.0725	unchanged
P27512		Cd40	Tumor necrosis factor receptor superfamily member 5	0.105	0.322	0.35	0.311	0.201	-1.34	-0.224	0.241	0.552		0.552	0.137	0.137	unchanged
P27546		Map4	Microtubule-associated protein 4	-0.026	-0.116	-0.091	0.026	0.049	0.127	-0.017	0.014	0.095		-0.095	0.157	0.157	unchanged
P27573		Mpz	Myelin protein P0	-0.007	0.23	-0.317	0.087	-0.247	0.758	-0.278	-0.26	0.005		0.005	0.985	0.985	unchanged
P27577		Ets1	Protein C-ets-1	-0.315	-0.582	0.268	-0.389	0.69	0.686	0.004	-0.396	0.5		-0.5	0.125	0.125	unchanged
B1AVH7		Tbc1d2	TBC1 domain family member 2A	0.266	0.383	-0.167	-0.052	-0.453	-0.036	0.461	-0.436	0.223		0.223	0.354	0.354	unchanged
P27601		Gna13	Guanine nucleotide-binding protein subunit alpha-13	-0.032	0.489	0.147	-0.532	-0.321	-0.528	0.286	0.456	0.045		0.045	0.879	0.879	unchanged
P27612		Plaa	Phospholipase A-2-activating protein	0.024	-0.061	0.016	0.116	-0.081	-0.002	0.002	-0.049	0.056		0.056	0.367	0.367	unchanged
P27641		Xrcc5	X-ray repair cross-complementing protein 5	0.396	0.032	-0.31	-0.452	0.182	-0.037	0.274	-0.12	0.158		-0.158	0.434	0.434	unchanged
P27659		Rpl3	Large ribosomal subunit protein uL3	0.092	-0.037	0.057	-0.076	0.021	0.034	-0.002	-0.125	0.027		0.027	0.693	0.693	unchanged
P27661		H2ax	Histone H2AX	-0.189	-0.026	0.139	-0.126	0.025	-0.073	0.185	0.029	0.092		-0.092	0.344	0.344	unchanged
P27773		Pdia3	Protein disulfide-isomerase A3	-0.022	0.005	-0.059	-0.083	0.058	0.004	0.032	0.03	0.071		-0.071	0.196	0.196	unchanged
P27782		Lef1	Lymphoid enhancer-binding factor 1	-0.261	-0.226	0.118	0.507	0.097	0.206	0.045	-0.52	0.077		0.077	0.733	0.733	unchanged
P27784		Ccl6	C-C motif chemokine 6	-0.465	0.14	1.558	0.037	0.442	0.068	-1.364	-0.45	0.643		0.643	0.251	0.251	unchanged
P27808		Mgat1	Alpha-1,3-mannosyl-glycoprotein 2-beta-N-acetylglucosaminyltransferase	0.061	0.227	-0.065	0.07	-0.172	-0.297	0.058	0.083	0.155		0.155	0.187	0.187	unchanged
P27870		Vav1	Proto-oncogene vav	0.449	0.033	0.164	-0.02	-0.043	-0.509	-0.125	0.018	0.321		0.321	0.0619	0.0619	unchanged
P27931		Il1r2	Interleukin-1 receptor type 2	0.977	-0.425	1.654	-0.53			-1.7		2.119		2.119	0.0829	0.0829	unchanged
P28028		Braf	Serine/threonine-protein kinase B-raf	-0.083	-0.002	0.004	0.059	0.015	-0.014	-0.085	0.071	0.002		-0.002	0.971	0.971	unchanged
P07743	BPIFA2	Bpifa2	BPI fold-containing family A member 2	1.756	0.061	0.573	1.161	-1.732		-1.269	-0.59	2.085	2.085	2.085	0.00264	0.00264	up-regulated
P28063		Psmb8	Proteasome subunit beta type-8	0.109	0.13	-0.101	0.003	0.077	-0.048	-0.007	-0.198	0.079		0.079	0.369	0.369	unchanged
P28076		Psmb9	Proteasome subunit beta type-9	-0.053	0.162	0.139	-0.591	0.089	0.087	0.299	-0.168	0.162		-0.162	0.4	0.4	unchanged
P28078		H2-DMa	Class II histocompatibility antigen, M alpha chain	-0.65	0.17	0.119	-0.361	0.181	0.37	0.033	0.103	0.352		-0.352	0.104	0.104	unchanged
Q6GQT1	A2M	A2m	Alpha-2-macroglobulin-P	0.983	0.95	1.29	0.755	0.021	-0.454	-3.737	0.158	1.998	1.998	1.998	0.0422	0.0422	up-regulated
P28271		Aco1	Cytoplasmic aconitate hydratase	-0.052	-0.065	0.059	0.112	0.032	-0.02	-0.095	-0.005	0.036		0.036	0.595	0.595	unchanged
Q6BCL1	PRAM1	Pram1	PML-RARA-regulated adapter molecule 1	1.457	0.892	0.9	0.675	-0.72	-1.645	-0.912	-0.681	1.97	1.97	1.97	6.29e-05	6.29e-05	up-regulated
P28301		Lox	Protein-lysine 6-oxidase	0.233	0.134	0.506	0.298	-0.28	-0.158	-0.439	-0.328	0.594		0.594	0.000352	0.000352	up-regulated
B1AVZ0		Uprt	Uracil phosphoribosyltransferase homolog	-0.093	-0.238	0.026	0.029	0.009	-0.218	0.231	0.219	0.129		-0.129	0.307	0.307	unchanged
P28352		Apex1	DNA repair nuclease/redox regulator APEX1	0.008	-0.043	0.057	0.046	-0.042	0.02	-0.011	-0.069	0.043		0.043	0.445	0.445	unchanged
P28474		Adh5	Alcohol dehydrogenase class-3	-0.082	-0.111	0.063	-0.029	0.031	0.074	0.036	-0.016	0.071		-0.071	0.267	0.267	unchanged
P28481		Col2a1	Collagen alpha-1(II) chain	-0.191	0.416	0.136	0.718	-0.913	-0.168	-0.06	0.028	0.548		0.548	0.0698	0.0698	unchanged
P28571		Slc6a9	Sodium- and chloride-dependent glycine transporter 1	-0.065	0.313	0.252	0.428	0.51	0.008	-0.058	-1.422	0.473		0.473	0.25	0.25	unchanged
P28574		Max	Protein max	0.173	-0.176	0.165	-0.719	0.151	-0.144	0.331	0.186	0.27		-0.27	0.236	0.236	unchanged
P28650		Adss1	Adenylosuccinate synthetase isozyme 1	0.131	0.139	0.115	-0.074	0.022	-0.178	-0.105	-0.084	0.164		0.164	0.0585	0.0585	unchanged
P28651		Ca8	Carbonic anhydrase-related protein	-0.077	-0.096	-0.178	0.033	0.14	-0.025	0.112	0.057	0.15		-0.15	0.0588	0.0588	unchanged
P28653		Bgn	Biglycan	-0.051	0.052	-0.097	0.04	0.021	0.052	-0.069	0.018	0.019		-0.019	0.755	0.755	unchanged
P28654		Dcn	Decorin	0.081	0.137	0.014	0.169	-0.245	0.045	-0.148	-0.087	0.209		0.209	0.0271	0.0271	unchanged
P28656		Nap1l1	Nucleosome assembly protein 1-like 1	0.089	-0.083	0.036	-0.018	0.06	-0.007	-0.112	0	0.021		0.021	0.756	0.756	unchanged
B1AXH1		Nhsl2	NHS-like protein 2	0.105	0.053	-0.005	-0.137	-0.121	-0.115	0.094	0.09	0.017		0.017	0.845	0.845	unchanged
P28658		Atxn10	Ataxin-10	-0.124	0.683	-0.242	-0.697	-0.119	-0.454	0.326	0.593	0.182		-0.182	0.598	0.598	unchanged
P28659		Celf1	CUGBP Elav-like family member 1	-0.13	0.095	0.159	-0.12	-0.033	0.138	0.144	-0.287	0.01		0.01	0.932	0.932	unchanged
P28660		Nckap1	Nck-associated protein 1	-0.181	0.358	0.233	-0.323	-0.273	-0.391	0.202	0.341	0.052		0.052	0.818	0.818	unchanged
P28661		Septin4	Septin-4	-0.014	0.171	0.141	-0.347	-0.104	-0.149	0.093	0.175	0.016		-0.016	0.908	0.908	unchanged
P28662		Bri3	Membrane protein BRI3			-0.14	-0.373	0.264		0.192	0.041	0.422		-0.422	0.0208	0.0208	down-regulated
P28665		Mug1	Murinoglobulin-1	0.085	-0.183	-0.597	-0.387	0.237	0.158	0.241	0.412	0.532		-0.532	0.00663	0.00663	down-regulated
P28667		Marcksl1	MARCKS-related protein	0.238	0.009	-0.09	0.35	-0.073	0.142	-0.264	-0.347	0.262		0.262	0.0977	0.0977	unchanged
P28700		Rxra	Retinoic acid receptor RXR-alpha	-0.817	-0.596	0.389	-0.711	0.36	0.49	0.668	0.184	0.859		-0.859	0.0127	0.0127	down-regulated
P28704		Rxrb	Retinoic acid receptor RXR-beta	0.042	0.108	0.308	-0.148	-0.032	0.091	-0.018	-0.386	0.164		0.164	0.251	0.251	unchanged
P28740		Kif2a	Kinesin-like protein KIF2A	-0.091	-0.16	-0.036	0.046	0.114	-0.016	-0.002	0.11	0.112		-0.112	0.138	0.138	unchanged
B1AY10		Nfx1	Transcriptional repressor NF-X1	0.242	0.713	-0.181	-0.089	0.288	-0.304	-0.404	-0.3	0.351		0.351	0.169	0.169	unchanged
P28741		Kif3a	Kinesin-like protein KIF3A	0.039	0.066	0.085	-0.159	-0.037	-0.057	-0.041	0.069	0.024		0.024	0.746	0.746	unchanged
P28798		Grn	Progranulin	0.308	0.302	0.136	0.21	-0.27	-0.305	-0.242	-0.172	0.486		0.486	7.45e-05	7.45e-05	up-regulated
P28828		Ptprm	Receptor-type tyrosine-protein phosphatase mu	-0.125	-0.142	0.048	-0.025	0.035	0.171	0.056	-0.052	0.114		-0.114	0.159	0.159	unchanged
P28843		Dpp4	Dipeptidyl peptidase 4	-0.076	0.004	0.009	0.033	-0.124	0.081	0.027	0.01	0.006		-0.006	0.927	0.927	unchanged
P28862		Mmp3	Stromelysin-1	0.218	0.134	0.565	0.183	-0.23	0.186	-0.677	-0.414	0.559		0.559	0.0186	0.0186	up-regulated
P28867		Prkcd	Protein kinase C delta type	0.095	0.015	0.076	-0.032	-0.006	-0.021	-0.085	-0.076	0.086		0.086	0.163	0.163	unchanged
P29037		Tbp	TATA-box-binding protein	0.159	0.075	-0.195	0.029	-0.358	0.139	0.124		0.049		0.049	0.757	0.757	unchanged
P29268		Ccn2	CCN family member 2	0.132	0.267	0.058	0.528	-0.306	0.008	-0.422	-0.298	0.501		0.501	0.00538	0.00538	up-regulated
P29341		Pabpc1	Polyadenylate-binding protein 1	0.082	-0.061	0.052	0.053	0.005	-0.008	-0.082	-0.075	0.072		0.072	0.248	0.248	unchanged
P29351		Ptpn6	Tyrosine-protein phosphatase non-receptor type 6	0.322	-0.127	-0.032	-0.169	0.097	-0.215	0.113	-0.022	0.005		0.005	0.968	0.968	unchanged
A2A432		Cul4b	Cullin-4B	0.105	0.128	0.157	-0.178	0.162	-0.239	-0.105	-0.065	0.115		0.115	0.331	0.331	unchanged
B1AY13		Usp24	Ubiquitin carboxyl-terminal hydrolase 24	0.011	-0.023	0.017	0.054	0.002	-0.08	-0.111	0.095	0.038		0.038	0.561	0.561	unchanged
P29387		Gnb4	Guanine nucleotide-binding protein subunit beta-4	-0.121	0.049	0.008	0.171	-0.019	0.089	0.036	-0.248	0.062		0.062	0.536	0.536	unchanged
P29391		Ftl1	Ferritin light chain 1	0	0.713	0.123	-0.477	-0.323	-0.485	0.174	0.24	0.188		0.188	0.51	0.51	unchanged
P29416		Hexa	Beta-hexosaminidase subunit alpha	0.144	0.03	0.093	-0.145	0.002	-0.005	-0.151	-0.003	0.07		0.07	0.406	0.406	unchanged
P29452		Casp1	Caspase-1	0.438	0.479	0.113	-0.26	-0.435	-0.383	0.188	-0.175	0.394		0.394	0.0883	0.0883	unchanged
P29533		Vcam1	Vascular cell adhesion protein 1	0.422	0.094	-0.001	0.152	-0.017	-0.23	-0.244	-0.209	0.342		0.342	0.0115	0.0115	unchanged
P29594		Casp2	Caspase-2	-0.369	0.219	-0.424	0.102	0.315	-0.2	-0.095	0.417	0.227		-0.227	0.294	0.294	unchanged
P29595		Nedd8	NEDD8	-0.28	0.069	0.036	0.121	0.015	-0.113	-0.069	0.186	0.018		-0.018	0.871	0.871	unchanged
P29621		Serpina3c	Serine protease inhibitor A3C		0	0.815	-0.241		-0.466	-0.114		0.481		0.481	0.236	0.236	unchanged
P29699		Ahsg	Alpha-2-HS-glycoprotein	-0.013	-0.144	-0.281	-0.14	0.068	0.151	0.144	0.18	0.28		-0.28	0.00424	0.00424	unchanged
P29758		Oat	Ornithine aminotransferase, mitochondrial	-0.247	-0.069	-0.108	-0.213	0.252	0.145	0.181	0.024	0.31		-0.31	0.003	0.003	unchanged
B1AZA5		Tmem245	Transmembrane protein 245	-0.267	0.11	0.19	0.018	-0.006	-0.114	0.079	-0.042	0.033		0.033	0.759	0.759	unchanged
P29788		Vtn	Vitronectin	0.431	0.324	0.021	0.364	-0.405	-0.274	-0.19	-0.305	0.578		0.578	0.00049	0.00049	up-regulated
P30051		Tead1	Transcriptional enhancer factor TEF-1	0.273	-0.48	0.249	-0.061	-0.056	-0.36	0.299	0.102	0.001		-0.001	0.996	0.996	unchanged
P30115		Gsta3	Glutathione S-transferase A3	-0.282	0.808	-0.432	-0.64	-0.172	-0.48	0.461	0.703	0.264		-0.264	0.504	0.504	unchanged
Q61646	HP	Hp	Haptoglobin	-0.223	1.48	1.201	1.362	-0.851	-1.009	-0.889	-1.107	1.919	1.919	1.919	0.000766	0.000766	up-regulated
P30275		Ckmt1	Creatine kinase U-type, mitochondrial	-0.043	0.306	0.142	-0.309	-0.091	0.005	0.134	-0.178	0.056		0.056	0.694	0.694	unchanged
P30285		Cdk4	Cyclin-dependent kinase 4	-0.502	-0.287	-0.338	0.079	0.119	0.473	0.205	0.217	0.515		-0.515	0.00563	0.00563	down-regulated
Q3UP87	ELANE	Elane	Neutrophil elastase	1.596	1.073	1.012	0.134	-1.048	-1.246	-0.841	-0.715	1.916	1.916	1.916	0.000204	0.000204	up-regulated
P30412		Ppic	Peptidyl-prolyl cis-trans isomerase C	0.141	0.001	0.037	0.065	-0.145	-0.028	-0.142	0.035	0.131		0.131	0.0831	0.0831	unchanged
P30415		Nktr	NK-tumor recognition protein	0.247	-1.323	0.243	-0.157	0.352	0.005	0.35	0.248	0.486		-0.486	0.19	0.19	unchanged
P30416		Fkbp4	Peptidyl-prolyl cis-trans isomerase FKBP4	-0.198	-0.007	-0.183	-0.139	0.123	0.101	0.177	0.092	0.255		-0.255	0.00373	0.00373	unchanged
B1AZI6		Thoc2	THO complex subunit 2	0.105	-0.134	-0.144	0.187	-0.064	0.031	0.018	-0.033	0.016		0.016	0.867	0.867	unchanged
P30558		F2r	Proteinase-activated receptor 1	0.151	0.157	-0.448	-0.065	-0.043	0.278	-0.376	0.312	0.094		-0.094	0.643	0.643	unchanged
P30561		Ahr	Aryl hydrocarbon receptor	-0.292	-0.21	0.229		0.242	-0.012	0.129	-0.131	0.148		-0.148	0.368	0.368	unchanged
P30677		Gna14	Guanine nucleotide-binding protein subunit alpha-14	0.102	0.153	-0.442	-0.269	0.435	0.019	-0.326	0.293	0.219		-0.219	0.308	0.308	unchanged
P30681		Hmgb2	High mobility group protein B2	0.401	-0.072	0.053	-0.129	0.006	-0.084	-0.044	-0.166	0.135		0.135	0.29	0.29	unchanged
P30987		Tbxa2r	Thromboxane A2 receptor	-0.25	-0.101	0.31	0.255	-0.067	-0.262	-0.097	0.177	0.116		0.116	0.468	0.468	unchanged
P30993		C5ar1	C5a anaphylatoxin chemotactic receptor 1	0.614	0.979	0.014	0.035	-1.489	0.076	-0.006	-0.257	0.83		0.83	0.0649	0.0649	unchanged
P30999		Ctnnd1	Catenin delta-1	0.035	-0.053	-0.038	0.109	0.015	0.045	-0.111	-0.038	0.036		0.036	0.595	0.595	unchanged
P31001		Des	Desmin	-0.195	0.073	-0.103	-0.025	-0.067	0.282	0.083	-0.082	0.116		-0.116	0.284	0.284	unchanged
P31230		Aimp1	Aminoacyl tRNA synthase complex-interacting multifunctional protein 1	0.098	-0.099	-0.041	-0.053	0.119	-0.053	-0.016	0.009	0.038		-0.038	0.586	0.586	unchanged
P31240		Pdgfb	Platelet-derived growth factor subunit B	-0.153	-0.544		-0.131		0.409	-0.057	0.454	0.545		-0.545	0.029	0.029	down-regulated
B1AZP2		Dlgap4	Disks large-associated protein 4	0.031	-0.103	0.062	0.09	-0.054	0.115	-0.076	-0.098	0.048		0.048	0.53	0.53	unchanged
P31254		Uba1y	Ubiquitin-like modifier-activating enzyme 1 Y	0.747	-0.553	-0.092	-0.116	-0.137	0.287	-0.674	0.502	0.002		0.002	0.995	0.995	unchanged
P31266		Rbpj	Recombining binding protein suppressor of hairless	0.072	-0.106	0.182	-0.113	-0.018	-0.18	-0.087	0.217	0.026		0.026	0.818	0.818	unchanged
P31324		Prkar2b	cAMP-dependent protein kinase type II-beta regulatory subunit	-0.053	0.043	0.092	-0.002	-0.123	-0.061	0.041	0.029	0.048		0.048	0.468	0.468	unchanged
P31428		Dpep1	Dipeptidase 1	-0.011	-0.15	0.007	0.143	-0.058	0.038	-0.031	0.027	0.003		0.003	0.966	0.966	unchanged
P31532		Saa4	Serum amyloid A-4 protein	0.917	1.087	-0.343	-0.49	-1.23	-0.774	0.016	0.783	0.594		0.594	0.302	0.302	unchanged
P31695		Notch4	Neurogenic locus notch homolog protein 4	0.128	0.416	-0.122	0.634	-0.232	-0.336	0.556	-1.077	0.536		0.536	0.147	0.147	unchanged
P31725		S100a9	Protein S100-A9	0.974	0.746	0.38	-0.594	-0.882	-0.994	0.144	0.191	0.762		0.762	0.108	0.108	unchanged
P31750		Akt1	RAC-alpha serine/threonine-protein kinase	0.192	0.01	-0.009	0.103	-0.085	0.053	-0.254	-0.045	0.157		0.157	0.099	0.099	unchanged
P31786		Dbi	Acyl-CoA-binding protein	0.275	0.288	-0.232	-0.765	-0.06	-0.57	0.104	0.926	0.209		-0.209	0.574	0.574	unchanged
P31809		Ceacam1	Carcinoembryonic antigen-related cell adhesion molecule 1	0.013	-0.027	-0.102	0.057	-0.117	0.147	-0.018	0.013	0.021		-0.021	0.781	0.781	unchanged
B2RPU2		Plekhd1	Pleckstrin homology domain-containing family D member 1	-0.23	0.341	-0.26	0.619	0.053	0.187	0.255	-0.998	0.243		0.243	0.478	0.478	unchanged
P31938		Map2k1	Dual specificity mitogen-activated protein kinase kinase 1	0.123	-0.053	-0.026	-0.006	0.038	-0.096	0.009	-0.024	0.028		0.028	0.671	0.671	unchanged
P31996		Cd68	Macrosialin	0.451	0.142	0.406	0.23	-0.148	-0.571	-0.089	-0.456	0.623		0.623	0.00154	0.00154	up-regulated
P32020		Scp2	Sterol carrier protein 2	0.021	0.177	0.043	0.024	-0.073	-0.026	-0.15	-0.051	0.141		0.141	0.0512	0.0512	unchanged
P32037		Slc2a3	Solute carrier family 2, facilitated glucose transporter member 3	0.229	-0.257	0.054	-0.266	-0.142	-0.032	-0.184	0.563	0.111		-0.111	0.581	0.581	unchanged
P32067		Ssb	Lupus La protein homolog	0.018	-0.044	0.004	0.041	0.014	-0.003	0.015	-0.081	0.018		0.018	0.734	0.734	unchanged
P32233		Drg1	Developmentally-regulated GTP-binding protein 1	-0.015	-0.132	-0.186	0.056	0.07	0.032	0.147	-0.007	0.13		-0.13	0.114	0.114	unchanged
P32261		Serpinc1	Antithrombin-III	-0.149	-0.125	-0.297	-0.286	0.17	0.219	0.192	0.24	0.42		-0.42	0.000175	0.000175	down-regulated
P32442		Meox1	Homeobox protein MOX-1		0.685		-0.754	0.247	1.049	-0.315	-0.931	0.047		-0.047	0.945	0.945	unchanged
P32507		Nectin2	Nectin-2	0.079	-0.017	0.098	-0.135	0.029	-0.04	-0.126	0.077	0.021		0.021	0.788	0.788	unchanged
B2RPV6		Mmrn1	Multimerin-1	-0.391	-0.386	0.039	0.02	0.114	-0.13	-0.038	0.737	0.35		-0.35	0.132	0.132	unchanged
P32883		Kras	GTPase KRas	0.095	0.165	0.007	-0.196	-0.056	-0.243	0.055	0.137	0.045		0.045	0.698	0.698	unchanged
P32921		Wars1	Tryptophan--tRNA ligase, cytoplasmic	0.203	0.014	-0.037	0.101	-0.064	-0.028	-0.076	-0.147	0.149		0.149	0.064	0.064	unchanged
P33215		Nedd1	Protein NEDD1	0.011	0.031	-0.117	0.088	-0.197	0.264	-0.128	0.015	0.015		0.015	0.895	0.895	unchanged
P33267		Cyp2f2	Cytochrome P450 2F2	-0.27	0.14	-0.078	-0.502	0.129	-0.062	0.339	0.271	0.347		-0.347	0.0523	0.0523	unchanged
P33434		Mmp2	72 kDa type IV collagenase	-0.463	0.191	-0.184	-0.068	0.332	0.017	0.255	-0.115	0.253		-0.253	0.148	0.148	unchanged
P33587		Proc	Vitamin K-dependent protein C	0.188	0.223	-1.004	0.378	0.362	0.289	-0.002	-0.468	0.099		-0.099	0.773	0.773	unchanged
P33609		Pola1	DNA polymerase alpha catalytic subunit	0.536	-0.488	0.261	-0.196	0.036	-0.248	0.256	-0.192	0.065		0.065	0.785	0.785	unchanged
P33610		Prim2	DNA primase large subunit	0.457	0.029	-1.074	1.192	0.124	-1.074	0.318		0.362		0.362	0.554	0.554	unchanged
P33611		Pola2	DNA polymerase alpha subunit B	-0.026	0.179	-0.263	0.33	-0.009	-0.087		-0.151	0.137		0.137	0.377	0.377	unchanged
P11672	LCN2	Lcn2	Neutrophil gelatinase-associated lipocalin	1.315	0.687	1.38	0.414	-1.131	-1.127	-0.741	-0.833	1.907	1.907	1.907	4.55e-05	4.55e-05	up-regulated
B2RPY5		Gpr161	G-protein coupled receptor 161	-0.04	-0.072				0.543	-0.332	-0.13	0.083		-0.083	0.782	0.782	unchanged
P33766		Fpr1	fMet-Leu-Phe receptor	0.639	0.341	-0.025	-0.019	-0.361	-1.408	0.139	0.659	0.477		0.477	0.287	0.287	unchanged
P34022		Ranbp1	Ran-specific GTPase-activating protein	0.101	0.022	-0.019	-0.413	-0.102	-0.126	0.268	0.236	0.146		-0.146	0.345	0.345	unchanged
P34152		Ptk2	Focal adhesion kinase 1	0.016	-0.02	0.029	0.06	-0.033	0.027	-0.09	-0.024	0.051		0.051	0.36	0.36	unchanged
P34884		Mif	Macrophage migration inhibitory factor	-0.043	-0.064	0.006	0.021	0.044	0.021	-0.006	-0.013	0.032		-0.032	0.551	0.551	unchanged
P34914		Ephx2	Bifunctional epoxide hydrolase 2	-0.096	0.073	-0.11	-0.014	-0.086	0.211	0.056	-0.069	0.065		-0.065	0.468	0.468	unchanged
P35123		Usp4	Ubiquitin carboxyl-terminal hydrolase 4	0.059	-0.107	-0.071	-0.024	-0.02	0.034	0.085	0.01	0.063		-0.063	0.319	0.319	unchanged
P35173		Stfa3	Stefin-3	0.007	-0.762	0.421	-0.222		0.245	0.293		0.408		-0.408	0.248	0.248	unchanged
Q8R2S8	CD177	Cd177	CD177 antigen	1.596	1.062	0.827	0.237	-1.194	-1.116	-0.707	-0.74	1.87	1.87	1.87	0.000172	0.000172	up-regulated
B2RQC6		Cad	Multifunctional protein CAD	-0.069	-0.08	0.035	-0.085	0.123	0.044	0.042	-0.045	0.091		-0.091	0.173	0.173	unchanged
P35235		Ptpn11	Tyrosine-protein phosphatase non-receptor type 11	-0.031	-0.054	0.069	-0.075	-0.032	0.061	-0.074	0.102	0.037		-0.037	0.584	0.584	unchanged
P35242		Sftpa1	Pulmonary surfactant-associated protein A	-0.208	-0.157	-0.068	-0.049	0.161	0.133	0.024	0.129	0.232		-0.232	0.00636	0.00636	unchanged
P35276		Rab3d	Ras-related protein Rab-3D	-0.212	0.3	-0.252	-0.435	-0.343	-0.162	0.757	0.313	0.291		-0.291	0.302	0.302	unchanged
P35278		Rab5c	Ras-related protein Rab-5C	-0.127	0.291	0.231	-0.404	-0.109	-0.388	0.249	0.221	0.005		0.005	0.983	0.983	unchanged
P35279		Rab6a	Ras-related protein Rab-6A	-0.086	0.152	0.156	-0.263	0.003	-0.228	-0.184	0.415	0.012		-0.012	0.945	0.945	unchanged
P35282		Rab21	Ras-related protein Rab-21	0.024	0.009	-0.065	-0.07	0.048	-0.035	0.045	0.009	0.042		-0.042	0.454	0.454	unchanged
P35283		Rab12	Ras-related protein Rab-12	-0.077	0.201	0.257	-0.434	-0.258	-0.342	0.251	0.367	0.018		-0.018	0.936	0.936	unchanged
P35285		Rab22a	Ras-related protein Rab-22A	-0.171	0.751	-0.282	-0.038	-0.345	-0.14	0.453	-0.262	0.138		0.138	0.616	0.616	unchanged
P35288		Rab23	Ras-related protein Rab-23	0.116	0.025	0.13	0.131	-0.146	-0.055	-0.221	-0.014	0.21		0.21	0.0133	0.0133	unchanged
B2RQE8		Arhgap42	Rho GTPase-activating protein 42	-0.097	0.148	0.084	0.099	-0.138	-0.13	-0.004	0.003	0.126		0.126	0.13	0.13	unchanged
P35293		Rab18	Ras-related protein Rab-18	-0.078	-0.003	-0.104	-0.081	0.027	0.068	0.032	0.104	0.124		-0.124	0.046	0.046	unchanged
P35294		Rab19	Ras-related protein Rab-19	-0.347	-0.469	-0.584	-0.086	0.169	0.245	0.31	0.726	0.734		-0.734	0.00147	0.00147	down-regulated
Q61096	PRTN3	Prtn3	Myeloblastin	1.507	1.103	0.92	0.192	-1.37	-0.974	-0.591	-0.821	1.87	1.87	1.87	0.000219	0.000219	up-regulated
P35330		Icam2	Intercellular adhesion molecule 2	0.001	-0.089	-0.118	0.07	0.048	0.067	0.028	-0.041	0.06		-0.06	0.374	0.374	unchanged
P35385		Hspb7	Heat shock protein beta-7	0.232	0.197	-0.196	0.102	0.001	0.012	0.078	-0.46	0.176		0.176	0.265	0.265	unchanged
P35441		Thbs1	Thrombospondin-1	-0.502	-0.486	0.149	0.022	0.062	-0.175	-0.189	1.085	0.4		-0.4	0.233	0.233	unchanged
P35456		Plaur	Urokinase plasminogen activator surface receptor	0.155	0.115	0.371	0.269	0.12	-0.312	-0.377	-0.376	0.464		0.464	0.00671	0.00671	up-regulated
B2RR83		Ythdc2	3'-5' RNA helicase YTHDC2	-0.004	-0.115	0.156	-0.073	-0.018	0.137	-0.08	-0.037	0.01		-0.01	0.91	0.91	unchanged
P35486		Pdha1	Pyruvate dehydrogenase E1 component subunit alpha, somatic form, mitochondrial	-0.14	0.013	-0.127	-0.021	0.073	0.041	0.117	0.01	0.129		-0.129	0.0666	0.0666	unchanged
P35505		Fah	Fumarylacetoacetase	-0.026	-0.033	0.066	0.132	-0.022	0.029	-0.074	-0.106	0.078		0.078	0.254	0.254	unchanged
P35550		Fbl	rRNA 2'-O-methyltransferase fibrillarin	-0.004	-0.009	-0.039	0.025	0.085	-0.007	0.037	-0.121	0.005		-0.005	0.934	0.934	unchanged
P35564		Canx	Calnexin	0.046	-0.046	-0.071	-0.035	0.011	0.068	-0.001	-0.007	0.044		-0.044	0.431	0.431	unchanged
P35569		Irs1	Insulin receptor substrate 1	0.001	-0.018	0.038	0.447	0.004	0.025	0.08	-0.612	0.243		0.243	0.216	0.216	unchanged
P35585		Ap1m1	AP-1 complex subunit mu-1	-0.022	-0.045	-0.028	0.144	-0.036	0.046	-0.029	-0.065	0.033		0.033	0.617	0.617	unchanged
P35601		Rfc1	Replication factor C subunit 1	-0.043	-0.179	0.206	-0.073	0.135	-0.187	-0.083	0.191	0.036		-0.036	0.764	0.764	unchanged
P35689		Ercc5	DNA excision repair protein ERCC-5	0.374	0.476	0.033	0.175	-0.455	-0.176	-0.28	-0.182	0.538		0.538	0.00173	0.00173	up-regulated
P35700		Prdx1	Peroxiredoxin-1	-0.023	-0.028	-0.033	0.01	0.013	0.033	0.014	-0.02	0.028		-0.028	0.567	0.567	unchanged
P35737		H2-DMb1	Class II histocompatibility antigen, M beta 1 chain	-0.526	-0.095	-0.015	-0.691	0.604	0.398	0.685	-0.395	0.655		-0.655	0.0404	0.0404	down-regulated
A2A4P0		Dhx8	ATP-dependent RNA helicase DHX8	0.131	0.017	0.057	0.374	0.148	-0.073	-0.307	-0.383	0.298		0.298	0.0603	0.0603	unchanged
B2RRD7		Brpf1	Peregrin	0.529	-0.185	0.058	0.015	-0.171	-0.067	-0.119	-0.096	0.218		0.218	0.167	0.167	unchanged
P35762		Cd81	CD81 antigen	-0.473	0.317	0.077	-0.12	0.043	-0.051	0.113	0.059	0.091		-0.091	0.581	0.581	unchanged
P35802		Gpm6a	Neuronal membrane glycoprotein M6-a	0.074	-0.256	-0.63	-0.002	0.119	0.473	0.197	-0.009	0.398		-0.398	0.0514	0.0514	unchanged
P35803		Gpm6b	Neuronal membrane glycoprotein M6-b	0.116	-0.04	-0.038	-0.039	0.058	0.079	-0.021	-0.15	0.008		0.008	0.913	0.913	unchanged
P35821		Ptpn1	Tyrosine-protein phosphatase non-receptor type 1	0.32	-0.008	0.176	0.135	-0.106	-0.208	-0.141	-0.202	0.32		0.32	0.00382	0.00382	unchanged
P35822		Ptprk	Receptor-type tyrosine-protein phosphatase kappa	0.141	-0.314	0.122	0.201	-0.059	-0.011	-0.163	0.049	0.083		0.083	0.51	0.51	unchanged
P35831		Ptpn12	Tyrosine-protein phosphatase non-receptor type 12	0.038	-0.113	0.036	0.09	-0.041	0.004	-0.043	-0.006	0.034		0.034	0.59	0.59	unchanged
P35917		Flt4	Vascular endothelial growth factor receptor 3	-0.045	0.027	0.185	-0.173	0.052	0.262	-0.147	-0.196	0.006		0.006	0.964	0.964	unchanged
P35918		Kdr	Vascular endothelial growth factor receptor 2	0.08	-0.233	-0.876	0.057	0.355	0.239	0.004	0.34	0.478		-0.478	0.0579	0.0579	unchanged
P35922		Fmr1	Fragile X messenger ribonucleoprotein 1	0.188	0.12	-0.057	0.104	0.135	-0.187	-0.125	-0.212	0.186		0.186	0.0892	0.0892	unchanged
P35951		Ldlr	Low-density lipoprotein receptor	0.411	0.152	0.045	0.252	0.001	-0.097	-0.208	-0.591	0.439		0.439	0.0153	0.0153	up-regulated
B2RRE7		Otud4	OTU domain-containing protein 4	-0.03	-0.126	-0.037	0.06	0.021	0.016	0.124	-0.062	0.058		-0.058	0.407	0.407	unchanged
P35969		Flt1	Vascular endothelial growth factor receptor 1	0.23	0.074	0.885	0.587	-0.4	-0.424	-0.657	-0.329	0.896		0.896	0.00116	0.00116	up-regulated
P35979		Rpl12	Large ribosomal subunit protein uL11	0.099	-0.076	-0.025	0.055	-0.076	-0.002	-0.014	0.003	0.036		0.036	0.57	0.57	unchanged
P35980		Rpl18	Large ribosomal subunit protein eL18	0.056	0.008	0.054	0.031	0.036	-0.063	-0.033	-0.123	0.083		0.083	0.173	0.173	unchanged
P35991		Btk	Tyrosine-protein kinase BTK	-0.056	-0.185	-0.046	-0.495	0.184	0.233	0.068	0.261	0.382		-0.382	0.00893	0.00893	down-regulated
P36371		Tap2	Antigen peptide transporter 2	0.213	0.046	-0.134	0.032	0.142	-0.042	-0.013	-0.279	0.087		0.087	0.448	0.448	unchanged
P36423		Tbxas1	Thromboxane-A synthase	-0.158	-0.346	-0.175	0.111	-0.153	-0.18	-0.05	0.917	0.275		-0.275	0.305	0.305	unchanged
P36536		Sar1a	Small COPII coat GTPase SAR1A	0.293	0.124	-0.392	0.025	-0.044	-0.182	-0.194	0.337	0.033		0.033	0.854	0.854	unchanged
P36552		Cpox	Oxygen-dependent coproporphyrinogen-III oxidase, mitochondrial	-0.148	0.1	-0.241	0.091	0.031	0.045	0.021	0.067	0.09		-0.09	0.341	0.341	unchanged
P36895		Bmpr1a	Bone morphogenetic protein receptor type-1A	-0.166	0.024	-0.721	0.031	-0.482	0.566	0.568	0.144	0.407		-0.407	0.176	0.176	unchanged
P36916		Gnl1	Guanine nucleotide-binding protein-like 1	-0.048	0.089	-0.025	0.085	0.051	-0.185	0.007	-0.008	0.059		0.059	0.439	0.439	unchanged
B2RSH2		Gnai1	Guanine nucleotide-binding protein G(i) subunit alpha-1	-1.079	0.308	0.414	0.397			-0.064		0.074		0.074	0.915	0.915	unchanged
P36993		Ppm1b	Protein phosphatase 1B	-0.048	-0.099	-0.007	0.004	-0.027	0.03	0.023	0.088	0.066		-0.066	0.261	0.261	unchanged
P37040		Por	NADPH--cytochrome P450 reductase	-0.099	0.087	0.136	-0.245	0.038	-0.071	0.029	0.093	0.053		-0.053	0.596	0.596	unchanged
P37804		Tagln	Transgelin	-0.218	-0.063	-0.07	-0.069	0.099	0.222	0.076	-0.012	0.201		-0.201	0.0228	0.0228	unchanged
P37889		Fbln2	Fibulin-2	-0.085	-0.049	0.042	-0.172	-0.159	0.259	0.22	-0.091	0.123		-0.123	0.303	0.303	unchanged
P37913		Lig1	DNA ligase 1	0.469	0.174	0.429	-0.062	-0.039	-0.674	0.088	-0.421	0.514		0.514	0.0308	0.0308	up-regulated
P38060		Hmgcl	Hydroxymethylglutaryl-CoA lyase, mitochondrial	0.085	0.049	-0.041	-0.068	-0.037	-0.143	0.065	0.055	0.021		0.021	0.771	0.771	unchanged
P38585		Ttl	Tubulin--tyrosine ligase	0.494	0.027	-0.313	-0.511	-0.111	0.138	0.157	0.083	0.143		-0.143	0.511	0.511	unchanged
P38647		Hspa9	Stress-70 protein, mitochondrial	-0.126	-0.026	-0.015	-0.059	0.098	0.061	0.026	0.007	0.105		-0.105	0.0901	0.0901	unchanged
P39039		Mbl1	Mannose-binding protein A	-0.456	0.177	-0.85	-0.086	0.432	0.724	-0.125	0.149	0.599		-0.599	0.051	0.051	unchanged
P39053		Dnm1	Dynamin-1	-0.163	0.101	-0.221	-0.015	0.091	0.197	0.056	-0.08	0.14		-0.14	0.174	0.174	unchanged
B2RU40		Prrt4	Proline-rich transmembrane protein 4	0.356	-0.143	-0.098	-0.704	-0.036	0.671	-0.394	0.314	0.286		-0.286	0.342	0.342	unchanged
P39054		Dnm2	Dynamin-2	0.064	-0.08	0.002	0.057	-0.022	0.031	-0.049	-0.038	0.03		0.03	0.609	0.609	unchanged
P39061		Col18a1	Collagen alpha-1(XVIII) chain	0.061	-0.123	-0.073	0.093	0.078	-0.003	-0.066	-0.003	0.012		-0.012	0.868	0.868	unchanged
P39098		Man1a2	Mannosyl-oligosaccharide 1,2-alpha-mannosidase IB	-0.087	-0.012	-0.05	0.199	-0.045	-0.145	-0.127	0.233	0.033		0.033	0.761	0.761	unchanged
P39428		Traf1	TNF receptor-associated factor 1	0.312	-0.185	-0.19	-0.45	0.274	0.146	-0.168	0.227	0.248		-0.248	0.189	0.189	unchanged
P39429		Traf2	TNF receptor-associated factor 2	-0.148	-0.587	0.242	0.172	0.053	0.128	-0.17	0.275	0.152		-0.152	0.452	0.452	unchanged
P39447		Tjp1	Tight junction protein ZO-1	0.012	-0.06	0.031	0.082	0.001	0.042	-0.117	-0.026	0.041		0.041	0.516	0.516	unchanged
P28293	CTSG	Ctsg	Cathepsin G	1.478	0.969	1.009	0.224	-0.964	-1.099	-0.649	-1.003	1.849	1.849	1.849	9.14e-05	9.14e-05	up-regulated
P39655		Alox12	Polyunsaturated fatty acid lipoxygenase ALOX12	-0.45	-0.219	-0.314	-0.025	0.025	-0.065	-0.159	1.172	0.495		-0.495	0.128	0.128	unchanged
P39688		Fyn	Tyrosine-protein kinase Fyn	-0.054	-0.167	0.024	0.201	-0.301	0.034	0.087	0.141	0.011		0.011	0.931	0.931	unchanged
P39749		Fen1	Flap endonuclease 1	0.224	0.076	0.232	-0.227	-0.027	-0.291	0.145	-0.168	0.162		0.162	0.264	0.264	unchanged
B2RU80		Ptprb	Receptor-type tyrosine-protein phosphatase beta	-0.093	-0.308	0.028	-0.148	0.21	0.043	0.04	0.193	0.252		-0.252	0.021	0.021	unchanged
P39876		Timp3	Metalloproteinase inhibitor 3	-0.047	0.072	0.554	0.225	-0.388	-0.306	-0.323	0.178	0.411		0.411	0.0425	0.0425	up-regulated
P40124		Cap1	Adenylyl cyclase-associated protein 1	0.036	-0.084	-0.013	-0.006	0.045	-0.006	-0.082	0.075	0.025		-0.025	0.688	0.688	unchanged
P40142		Tkt	Transketolase	0.116	0.002	-0.015	-0.025	-0.036	-0.019	0.016	-0.074	0.048		0.048	0.425	0.425	unchanged
P40201		Chd1	Chromodomain-helicase-DNA-binding protein 1	0.352	0.072	1.111	-0.05	-0.4	-0.554	-0.416	-0.149	0.751		0.751	0.0166	0.0166	up-regulated
P10810	CD14	Cd14	Monocyte differentiation antigen CD14	0.83	0.453	1.695	0.7	-1.019	-0.724	-0.962	-1.008	1.848	1.848	1.848	9.6e-05	9.6e-05	up-regulated
P40237		Cd82	CD82 antigen	0.041	0.058	0.021	-0.014	0.022	0.073	0.021	-0.256	0.062		0.062	0.473	0.473	unchanged
P40240		Cd9	CD9 antigen	-0.379	0.248	0.217	-0.129	-0.045	-0.271	-0.023	0.348	0.013		-0.013	0.944	0.944	unchanged
P40336		Vps26a	Vacuolar protein sorting-associated protein 26A	0.023	-0.048	0.004	0.144	-0.01	0.009	-0.131	-0.024	0.07		0.07	0.312	0.312	unchanged
P40338		Vhl	von Hippel-Lindau disease tumor suppressor	0.064	-0.716	0.274	-0.088	-0.069	0.035	-0.187	0.652	0.224		-0.224	0.405	0.405	unchanged
P40630		Tfam	Transcription factor A, mitochondrial	-0.353	0.006	-0.565	-0.274	0.179	0.136	0.373	0.464	0.585		-0.585	0.00256	0.00256	down-regulated
B2RUJ5		Apba1	Amyloid-beta A4 precursor protein-binding family A member 1	0.372	-0.157	0.29	0.526	0.118	0.038	-0.672	-0.549	0.524		0.524	0.0492	0.0492	up-regulated
P40936		Inmt	Indolethylamine N-methyltransferase	-0.075	0.048	-0.065	-0.054	0.055	0.046	-0.02	0.029	0.064		-0.064	0.274	0.274	unchanged
P41105		Rpl28	Large ribosomal subunit protein eL28	0.079	-0.072	-0.093	-0.009	-0.016	-0.014	0.249	-0.158	0.039		-0.039	0.691	0.691	unchanged
P41216		Acsl1	Long-chain-fatty-acid--CoA ligase 1	-0.164	0.031	-0.069	-0.02	0.001	0.109	0.08	-0.002	0.103		-0.103	0.148	0.148	unchanged
P41233		Abca1	Phospholipid-transporting ATPase ABCA1	-0.155	-0.092	0.182	0.228	-0.139	0.048	-0.11	0.004	0.09		0.09	0.415	0.415	unchanged
P41241		Csk	Tyrosine-protein kinase CSK	0.038	-0.026	-0.116	-0.073	0.106	-0.008	0.018	0.026	0.08		-0.08	0.212	0.212	unchanged
P41245		Mmp9	Matrix metalloproteinase-9	1.16	0.827	-0.138	-0.208	-0.755	-0.51	-0.099	-0.311	0.829		0.829	0.0379	0.0379	up-regulated
O54791	MAFF	Maff	Transcription factor MafF	0.564	0.537	1.558	0.975	-0.664	-0.798	-1.381	-0.825	1.826	1.826	1.826	0.000125	0.000125	up-regulated
P41588		Vipr2	Vasoactive intestinal polypeptide receptor 2	0.221	0.177	-0.259	0.164	0.055	-0.39	-0.348	0.346	0.16		0.16	0.424	0.424	unchanged
P41731		Cd63	CD63 antigen	0.415	-0.188	0.113	-0.106	0.151	-0.116	0.024	-0.329	0.126		0.126	0.445	0.445	unchanged
B2RUP2		Unc13d	Protein unc-13 homolog D	0.025	0.042	0.06	-0.285	0.11	-0.066	-0.134	0.215	0.071		-0.071	0.543	0.543	unchanged
P41778		Pbx1	Pre-B-cell leukemia transcription factor 1	-0.032	0.051	0.121	0.059	-0.133	0.074	-0.008	-0.167	0.108		0.108	0.177	0.177	unchanged
P41971		Elk3	ETS domain-containing protein Elk-3	0.409	-1.35	-0.016	-0.43	0.419	0.13	0.28	0.523	0.685		-0.685	0.0828	0.0828	unchanged
P42125		Eci1	Enoyl-CoA delta isomerase 1, mitochondrial	-0.185	0.152	-0.23	-0.165	0.12	0.065	0.125	0.083	0.205		-0.205	0.0549	0.0549	unchanged
P42128		Foxk1	Forkhead box protein K1	0.091	0.066	-0.239	0.073	-0.118	0.172	-0.03	-0.05	0.004		0.004	0.967	0.967	unchanged
P42208		Septin2	Septin-2	0.015	0.172	0.268	-0.227	-0.144	-0.324	0.102	0.103	0.123		0.123	0.408	0.408	unchanged
P09450	JUNB	Junb	Transcription factor JunB	0.95	0.032	2.065	0.582	-0.786	-0.919	-0.512	-1.447	1.823	1.823	1.823	0.00271	0.00271	up-regulated
P42225		Stat1	Signal transducer and activator of transcription 1	0.605	-0.058	-0.127	0.158	0.006	-0.182	-0.052	-0.384	0.298		0.298	0.121	0.121	unchanged
P42227		Stat3	Signal transducer and activator of transcription 3	0.087	-0.001	-0.085	0.043	-0.012	0.024	0.004	-0.095	0.031		0.031	0.627	0.627	unchanged
P42230		Stat5a	Signal transducer and activator of transcription 5A	0.182	-0.058	0.076	0.059	-0.12	0.006	0.078	-0.259	0.138		0.138	0.168	0.168	unchanged
B2RUR8		Otud7b	OTU domain-containing protein 7B	-0.031	-0.178	-0.005	0.109	-0.054	0.105	0.018	0	0.044		-0.044	0.58	0.58	unchanged
P42232		Stat5b	Signal transducer and activator of transcription 5B	0.041	-0.103	0.034	0.057	-0.083	0.033	-0.031	0.017	0.023		0.023	0.713	0.713	unchanged
P42337		Pik3ca	Phosphatidylinositol 4,5-bisphosphate 3-kinase catalytic subunit alpha isoform	-0.006	0.055	-0.083	-0.171	0.057	0.07	0.069	-0.026	0.094		-0.094	0.196	0.196	unchanged
P42567		Eps15	Epidermal growth factor receptor substrate 15	0	0.007	-0.07	-0.045	0.03	0.061	-0.042	0.025	0.045		-0.045	0.411	0.411	unchanged
P42669		Pura	Transcriptional activator protein Pur-alpha	0.105	0.019	-0.06	-0.119	0.007	0.118	-0.142	0.038	0.019		-0.019	0.817	0.817	unchanged
P42703		Lifr	Leukemia inhibitory factor receptor	-0.284	-0.523	-0.742	-0.267	0.104	0.526	0.494	0.656	0.899		-0.899	0.00041	0.00041	down-regulated
P42859		Htt	Huntingtin	-0.078	-0.107	-0.039	0.213	0.11	0.08	-0.173	-0.041	0.003		0.003	0.974	0.974	unchanged
P42867		Dpagt1	UDP-N-acetylglucosamine--dolichyl-phosphate N-acetylglucosaminephosphotransferase		-0.166	-0.004	-0.457	-0.748	0.38	1.21	-0.238	0.36		-0.36	0.447	0.447	unchanged
P42932		Cct8	T-complex protein 1 subunit theta	-0.101	0.41	-0.062	-0.33	-0.165	-0.313	0.289	0.237	0.033		-0.033	0.871	0.871	unchanged
P43023		Cox6a2	Cytochrome c oxidase subunit 6A2, mitochondrial	-0.118	0.945		0.647	0.386	0.948	-1.329	-1.509	0.867		0.867	0.239	0.239	unchanged
P43024		Cox6a1	Cytochrome c oxidase subunit 6A1, mitochondrial	-0.658	0.206	-0.068	-0.214	0.14	0.223	-0.096	0.433	0.359		-0.359	0.1	0.1	unchanged
B2RVL6		Zcchc24	Zinc finger CCHC domain-containing protein 24	0.094	-0.053	0.097	0.305	-0.129	-0.106	-0.237		0.268		0.268	0.0289	0.0289	unchanged
P43025		Clec3b	Tetranectin	-0.402	-0.221	-0.516	-0.661	0.532	0.365	0.568	0.301	0.891		-0.891	4.98e-05	4.98e-05	down-regulated
P43135		Nr2f2	COUP transcription factor 2	-0.012	-0.134	-0.159	0.055	0.061	0.189	-0.145	0.11	0.116		-0.116	0.233	0.233	unchanged
P43247		Msh2	DNA mismatch repair protein Msh2	-0.111	-0.104	0.449	-0.296	-0.199	-0.039	0.171	0.095	0.022		-0.022	0.896	0.896	unchanged
P43274		H1-4	Histone H1.4	-0.114	0.034	0.074	0.052	-0.114	-0.04	0.095	-0.022	0.032		0.032	0.665	0.665	unchanged
P43275		H1-1	Histone H1.1	0.071	-0.205	0.19	-0.13	0.078	-0.024	0.053	-0.066	0.029		-0.029	0.775	0.775	unchanged
P43276		H1-5	Histone H1.5	0.034	-0.044	0.138	0.04	-0.06	-0.062	0.07	-0.152	0.093		0.093	0.219	0.219	unchanged
P43277		H1-3	Histone H1.3	-0.078	-0.069	0.135	0.021	0.05	-0.015	0.174	-0.252	0.013		0.013	0.901	0.901	unchanged
P43404		Zap70	Tyrosine-protein kinase ZAP-70		-0.442	-0.523		0.373	0.277	0.301	-0.02	0.715		-0.715	0.00173	0.00173	down-regulated
P43406		Itgav	Integrin alpha-V	-0.025	-0.102	-0.046	0.125	0.073	-0.005	-0.063	0.009	0.015		-0.015	0.824	0.824	unchanged
P43430		Mcpt8	Mast cell protease 8	0.103	-1.037	-0.618	0.053	0.486	0.075	0.465	0.439	0.741		-0.741	0.0232	0.0232	down-regulated
B2RWS6		Ep300	Histone acetyltransferase p300	-0.131	0.316	0.658	0.577	0.27	-1.186	-0.049	-0.49	0.719		0.719	0.0581	0.0581	unchanged
P43883		Plin2	Perilipin-2	0.304	0.296	0.403	0.176	-0.227	-0.231	-0.232	-0.522	0.598		0.598	0.000183	0.000183	up-regulated
P45376		Akr1b1	Aldo-keto reductase family 1 member B1	-0.252	0.388	0.272	-0.61	-0.256	-0.439	0.52	0.342	0.092		-0.092	0.761	0.761	unchanged
P45377		Akr1b8	Aldose reductase-related protein 2	-0.19	0.243	0.054	-0.148	-0.031	-0.219	0.195	0.06	0.012		-0.012	0.929	0.929	unchanged
P45481		Crebbp	Histone lysine acetyltransferase CREBBP	0.043	0.11	0.145	-0.006	-0.036	-0.171	-0.15	0.031	0.155		0.155	0.0572	0.0572	unchanged
P45591		Cfl2	Cofilin-2	-0.083	-0.066	-0.035	0.024	0.028	-0.008	0.04	0.066	0.071		-0.071	0.209	0.209	unchanged
P45700		Man1a1	Mannosyl-oligosaccharide 1,2-alpha-mannosidase IA	0.251	0.148	-0.204	-0.019	-0.059	-0.246	0.026	0.069	0.096		0.096	0.434	0.434	unchanged
P45878		Fkbp2	Peptidyl-prolyl cis-trans isomerase FKBP2	-0.016	0.001	-0.096	-0.075	0.03	0.027	0.027	0.068	0.084		-0.084	0.138	0.138	unchanged
P45952		Acadm	Medium-chain specific acyl-CoA dehydrogenase, mitochondrial	-0.138	-0.025	-0.113	-0.063	0.03	0.07	0.221	-0.016	0.161		-0.161	0.0474	0.0474	unchanged
P46061		Rangap1	Ran GTPase-activating protein 1	0.128	0.094	0.248	-0.058	-0.028	-0.164	-0.123	-0.133	0.215		0.215	0.024	0.024	unchanged
A2A591		Krtap3-1	Keratin-associated protein 3-1	-0.098	1.258	1.346	-1.267	-1.327	-0.658	0.932	-0.22	0.628		0.628	0.392	0.392	unchanged
B2RX12		Abcc3	ATP-binding cassette sub-family C member 3	0.08	-0.256	0.026	0.132	0.078	-0.02	-0.004	-0.071	0		0	0.998	0.998	unchanged
P46062		Sipa1	Signal-induced proliferation-associated protein 1	0.062	-0.097	-0.078	-0.059	0.112	-0.003	-0.015	0.043	0.077		-0.077	0.244	0.244	unchanged
P46412		Gpx3	Glutathione peroxidase 3	0.036	0.063	-0.136	-0.105	0.053	0.076	-0.033	0.011	0.062		-0.062	0.381	0.381	unchanged
P46414		Cdkn1b	Cyclin-dependent kinase inhibitor 1B	0.153	0.143	-0.122	0.229	-0.223	-0.059	-0.204	0.047	0.21		0.21	0.0684	0.0684	unchanged
P46460		Nsf	Vesicle-fusing ATPase	0.061	0.073	0.092	-0.116	-0.081	-0.147	0.037	0.047	0.063		0.063	0.424	0.424	unchanged
P46467		Vps4b	Vacuolar protein sorting-associated protein 4B	0.085	-0.09	0.054	0.048	0.039	0.056	-0.175	-0.051	0.057		0.057	0.464	0.464	unchanged
P46471		Psmc2	26S proteasome regulatory subunit 7	0.097	0.055	0.075	-0.275	0.005	-0.196	0.057	0.148	0.015		-0.015	0.892	0.892	unchanged
P46638		Rab11b	Ras-related protein Rab-11B	-0.053	0.442	0.022	-0.265	-0.182	-0.482	-0.026	0.509	0.082		0.082	0.732	0.732	unchanged
P46656		Fdx1	Adrenodoxin, mitochondrial	-0.256	-0.151	-0.079	0.174	0.247	0.05	-0.107	0.087	0.147		-0.147	0.23	0.23	unchanged
P46662		Nf2	Merlin	0.039	0.267	-0.07	-0.171	-0.169	-0.638	0.188	0.519	0.041		0.041	0.867	0.867	unchanged
B2RX14		Tut4	Terminal uridylyltransferase 4	-0.194	0.024	-0.215	0.22	0.301	-0.217	-0.079	0.124	0.074		-0.074	0.621	0.621	unchanged
P46664		Adss2	Adenylosuccinate synthetase isozyme 2	-0.026	-0.122	0.072	-0.05	0.154	-0.046	0.026	-0.043	0.054		-0.054	0.469	0.469	unchanged
P46718		Pdcd2	Programmed cell death protein 2	1.008	-0.575	-0.347	-0.283	-0.125	0.342	0.271	-0.325	0.09		-0.09	0.803	0.803	unchanged
P46735		Myo1b	Unconventional myosin-Ib	0.023	-0.012	0.022	0.017	-0.066	-0.027	0.029	-0.02	0.034		0.034	0.519	0.519	unchanged
P46737		Brcc3	Lys-63-specific deubiquitinase BRCC36	-0.141	0.074	-0.116	-0.175	0.123	-0.058	0.169	0.089	0.17		-0.17	0.0677	0.0677	unchanged
P46935		Nedd4	E3 ubiquitin-protein ligase NEDD4	-0.089	-0.121	-0.086	0.03	0.11	0.148	-0.025	-0.002	0.124		-0.124	0.0978	0.0978	unchanged
P46938		Yap1	Transcriptional coactivator YAP1	0.152	-0.033	-0.028	0.028	-0.146	0.127	-0.075	-0.06	0.068		0.068	0.412	0.412	unchanged
P46978		Stt3a	Dolichyl-diphosphooligosaccharide--protein glycosyltransferase subunit STT3A	-0.169	0.064	-0.081	0.036	0.107	0.014	-0.005	0	0.066		-0.066	0.372	0.372	unchanged
P47199		Cryz	Quinone oxidoreductase	-0.138	-0.018	-0.016	-0.057	0.08	0.079	0.057	-0.022	0.106		-0.106	0.0997	0.0997	unchanged
P47226		Tes	Testin	0.147	-0.042	-0.038	-0.13	0.014	0.035	-0.022	0.002	0.023		-0.023	0.75	0.75	unchanged
P47713		Pla2g4a	Cytosolic phospholipase A2	0.112	0.038	-0.171	0.084	-0.018	0.067	-0.165	0.018	0.04		0.04	0.65	0.65	unchanged
P47738		Aldh2	Aldehyde dehydrogenase, mitochondrial	-0.192	0.02	-0.131	-0.05	0.076	0.129	0.051	0.062	0.168		-0.168	0.0304	0.0304	unchanged
P47739		Aldh3a1	Aldehyde dehydrogenase, dimeric NADP-preferring	-0.179	0.053	-0.152	-0.007	0.096	0.204	-0.034	-0.017	0.133		-0.133	0.15	0.15	unchanged
P47740		Aldh3a2	Aldehyde dehydrogenase family 3 member A2	-0.075	-0.009	-0.05	-0.012	0.07	0.079	-0.032	-0.006	0.064		-0.064	0.268	0.268	unchanged
P47753		Capza1	F-actin-capping protein subunit alpha-1	0.129	-0.157	-0.031	-0.014	0.028	0.016	-0.06	0.054	0.028		-0.028	0.712	0.712	unchanged
P47754		Capza2	F-actin-capping protein subunit alpha-2	0.053	-0.039	-0.042	0.06	0.014	0.019	0.014	-0.114	0.025		0.025	0.689	0.689	unchanged
P47757		Capzb	F-actin-capping protein subunit beta	0.107	-0.037	0.038	0.033	-0.02	-0.037	-0.06	-0.059	0.079		0.079	0.178	0.178	unchanged
P47758		Srprb	Signal recognition particle receptor subunit beta	-0.009	-0.026	0.126	-0.244	-0.098	-0.189	0.196	0.209	0.068		-0.068	0.593	0.593	unchanged
P47791		Gsr	Glutathione reductase, mitochondrial	0.109	0.007	0.144	-0.017	-0.019	0.004	-0.098	-0.166	0.13		0.13	0.0881	0.0881	unchanged
P47802		Mtx1	Metaxin-1	-0.105	0.448	0.022	-0.549	-0.153	-0.235	0.335	0.202	0.083		-0.083	0.719	0.719	unchanged
P47809		Map2k4	Dual specificity mitogen-activated protein kinase kinase 4	0.033	-0.077	0.174	0.04	-0.011	0	-0.082	-0.111	0.094		0.094	0.213	0.213	unchanged
B2RXC1		Trappc11	Trafficking protein particle complex subunit 11	0.007	0.028	0.108	-0.123	0.025	0.019	-0.087	-0.012	0.019		0.019	0.785	0.785	unchanged
P47811		Mapk14	Mitogen-activated protein kinase 14	0.025	0.264	0.045	-0.282	-0.264	-0.293	0.27	0.201	0.034		0.034	0.846	0.846	unchanged
P47856		Gfpt1	Glutamine--fructose-6-phosphate aminotransferase [isomerizing] 1	0.001	-0.122	-0.131	-0.176	0.1	0.067	0.149	0.078	0.206		-0.206	0.00884	0.00884	unchanged
P47857		Pfkm	ATP-dependent 6-phosphofructokinase, muscle type	-0.186	-0.053	-0.093	0.048	-0.026	0.062	0.096	0.117	0.133		-0.133	0.0898	0.0898	unchanged
P47877		Igfbp2	Insulin-like growth factor-binding protein 2	-0.352	-0.326	-0.272	-0.284	0.399	0.289	0.576	-0.064	0.609		-0.609	0.00167	0.00167	down-regulated
P47879		Igfbp4	Insulin-like growth factor-binding protein 4	-0.054	-0.678	1.085	0.217	0.02	-0.083	-0.189	-0.354	0.294		0.294	0.405	0.405	unchanged
P47880		Igfbp6	Insulin-like growth factor-binding protein 6	-0.017	0.572	-0.11	-0.247	-0.193	-0.028	-0.166	0.153	0.108		0.108	0.566	0.566	unchanged
P47911		Rpl6	Large ribosomal subunit protein eL6	0.014	-0.083	0.038	0.011	0.055	-0.001	-0.008	-0.062	0.001		-0.001	0.986	0.986	unchanged
P47915		Rpl29	Large ribosomal subunit protein eL29	0.002	0.062	-0.025	0.143	-0.045	-0.102	0.012	-0.082	0.1		0.1	0.14	0.14	unchanged
B2RXR6		Ankrd44	Serine/threonine-protein phosphatase 6 regulatory ankyrin repeat subunit B	0.099	-0.063	-0.043	-0.024	0.024	-0.137	0.087	0.023	0.007		-0.007	0.923	0.923	unchanged
P47934		Crat	Carnitine O-acetyltransferase	-0.268	0.091	-0.123	-0.056	0.096	0.037	0.154	0.036	0.17		-0.17	0.0795	0.0795	unchanged
P47941		Crkl	Crk-like protein	0.035	-0.042	0.067	-0.021	-0.029	0.042	-0.098	0.011	0.028		0.028	0.637	0.637	unchanged
P47955		Rplp1	Large ribosomal subunit protein P1	0.051	0.052	0.114	-0.106	0.174	-0.18	-0.097	-0.044	0.065		0.065	0.5	0.5	unchanged
P47962		Rpl5	Large ribosomal subunit protein uL18	0.163	-0.06	0.064	0.044	0.027	-0.051	-0.218	-0.004	0.114		0.114	0.182	0.182	unchanged
P47963		Rpl13	Large ribosomal subunit protein eL13	0.037	-0.019	0.092	0.095	-0.089	-0.135	0.077	-0.093	0.111		0.111	0.133	0.133	unchanged
P47964		Rpl36	Large ribosomal subunit protein eL36	-0.381	0.223	-0.09	-0.132	0.057	0.011	0.139	0.14	0.182		-0.182	0.176	0.176	unchanged
P47968		Rpia	Ribose-5-phosphate isomerase	0.133	0.428	0.15	-0.541	-0.048	-0.414	0.052	0.205	0.094		0.094	0.683	0.683	unchanged
P48024		Eif1	Eukaryotic translation initiation factor 1	-0.053	0.434	-0.162	-0.42	-0.154	-0.472	0.403	0.389	0.092		-0.092	0.725	0.725	unchanged
P48025		Syk	Tyrosine-protein kinase SYK	0	0.008	-0.059	-0.306	0.103	-0.268	0.251	0.235	0.169		-0.169	0.24	0.24	unchanged
P48036		Anxa5	Annexin A5	0.017	0.836	-0.104	-0.395	-0.182	-0.459	-0.412	0.665	0.185		0.185	0.591	0.591	unchanged
B2RXS4		Plxnb2	Plexin-B2	0.015	0.069	0.003	-0.021	-0.144	-0.046	0.114	-0.023	0.041		0.041	0.56	0.56	unchanged
P48193		Epb41	Protein 4.1	0.235	0.029	0.136	0.155	-0.184	-0.127	-0.228	-0.05	0.286		0.286	0.00333	0.00333	unchanged
P48302		Ednrb	Endothelin receptor type B	-0.281	0.04	0.028	-0.131	-0.022	0.351	-0.116	0.097	0.163		-0.163	0.214	0.214	unchanged
P48356		Lepr	Leptin receptor	-1.313	-0.355	0.116	0.459	0.776	0.057	-0.276	0.502	0.538		-0.538	0.217	0.217	unchanged
P48377		Rfx1	MHC class II regulatory factor RFX1	0.11	-0.162	0.124	-0.115	0.07	0.1	-0.021	-0.141	0.013		-0.013	0.895	0.895	unchanged
P48381		Rfx3	Transcription factor RFX3	0.219	-0.037	-0.489		-0.469		0.405	0.32	0.188		-0.188	0.552	0.552	unchanged
P48410		Abcd1	ATP-binding cassette sub-family D member 1	-0.033	-0.013	0.058	0	-0.025	0.052	0.021	-0.094	0.015		0.015	0.804	0.804	unchanged
P48441		Idua	Alpha-L-iduronidase	0.198	-0.019	-0.082	-0.074	0.015	0.028	-0.327	0.227	0.02		0.02	0.878	0.878	unchanged
P48453		Ppp3cb	Serine/threonine-protein phosphatase 2B catalytic subunit beta isoform	0.032	0.035	0.066	-0.157	0.248	-0.27	0.03	-0.019	0.003		-0.003	0.978	0.978	unchanged
P48678		Lmna	Prelamin-A/C	-0.024	0.036	-0.001	0.102	-0.054	0.037	-0.085	-0.046	0.065		0.065	0.285	0.285	unchanged
P48722		Hspa4l	Heat shock 70 kDa protein 4L	-0.072	0.024	-0.049	0.045	0.017	0.046	-0.003	-0.043	0.017		-0.017	0.761	0.761	unchanged
B2RY04		Dock5	Dedicator of cytokinesis protein 5	-0.024	-0.038	-0.143	-0.055	-0.054	0.072	0.137	0.071	0.122		-0.122	0.0894	0.0894	unchanged
P48725		Pcnt	Pericentrin	0.01	-0.003	0.096	-0.181	0.118	0.093	0.107	-0.273	0.031		-0.031	0.784	0.784	unchanged
P48758		Cbr1	Carbonyl reductase [NADPH] 1	-0.005	0.114	0.026	-0.3	-0.021	-0.127	0.159	0.119	0.074		-0.074	0.517	0.517	unchanged
P48760		Fpgs	Folylpolyglutamate synthase, mitochondrial	0.161	-0.137	0.015	0.198	-0.201	-0.078	0.284	-0.276	0.127		0.127	0.381	0.381	unchanged
P48771		Cox7a2	Cytochrome c oxidase subunit 7A2, mitochondrial	-0.411	0.774	-0.006	-1.08	-0.156	-0.555	0.426	0.973	0.353		-0.353	0.461	0.461	unchanged
P48774		Gstm5	Glutathione S-transferase Mu 5	-0.205	0.628	-0.098	-0.523	-0.395	-0.338	0.476	0.42	0.09		-0.09	0.774	0.774	unchanged
P48787		Tnni3	Troponin I, cardiac muscle	-0.55	0.04	-0.407	-0.474	0.067	0.005	0.919	0.365	0.687		-0.687	0.016	0.016	down-regulated
P48962		Slc25a4	ADP/ATP translocase 1	-0.109	-0.002	-0.25	0.05	-0.003	0.109	0.064	0.106	0.147		-0.147	0.0978	0.0978	unchanged
P48999		Alox5	Polyunsaturated fatty acid 5-lipoxygenase	0.282	0.268	-0.101	-0.124	-0.221	-0.102	-0.009	-0.028	0.171		0.171	0.183	0.183	unchanged
P49070		Camlg	Guided entry of tail-anchored proteins factor CAMLG	-0.045	0.306	0.034	0.056	-0.16	-0.014	-0.9	0.687	0.184		0.184	0.555	0.555	unchanged
B2RY50		Odad2	Outer dynein arm-docking complex subunit 2	-0.129	0.088	-0.252	0.104	0.095	0.172	0.019	-0.133	0.086		-0.086	0.444	0.444	unchanged
P49117		Nr2c2	Nuclear receptor subfamily 2 group C member 2	-0.075	-0.165	0.039	0.001	-0.018	-0.021	0.213	-0.008	0.092		-0.092	0.282	0.282	unchanged
P49138		Mapkapk2	MAP kinase-activated protein kinase 2	0.14	-0.13	0.07	0.1	-0.124	-0.04	0.127	-0.178	0.099		0.099	0.314	0.314	unchanged
P49182		Serpind1	Heparin cofactor 2	-0.347	-0.357	-0.854	-0.256	0.489	0.326	0.412	0.552	0.898		-0.898	0.000194	0.000194	down-regulated
P49222		Epb42	Protein 4.2	0.379	-0.022	0.223	0.228	-0.283	-0.294	-0.287	0.021	0.413		0.413	0.00609	0.00609	up-regulated
Q61805	LBP	Lbp	Lipopolysaccharide-binding protein	0.98	0.94	0.912	0.773	-1.035	-0.669	-1.168	-0.767	1.811	1.811	1.811	5.14e-07	5.14e-07	up-regulated
P49300		Clec10a	C-type lectin domain family 10 member A	-0.708	0.077	0.028	-0.031	0.074	0.362	0.306	-0.144	0.308		-0.308	0.16	0.16	unchanged
P49312		Hnrnpa1	Heterogeneous nuclear ribonucleoprotein A1	0.108	-0.006	0.093	0.082	0.015	-0.082	-0.123	-0.122	0.147		0.147	0.0375	0.0375	unchanged
P49442		Inpp1	Inositol polyphosphate 1-phosphatase	-0.049	0.144	-0.183	0.01	-0.008	-0.049	0.161	-0.06	0.03		-0.03	0.738	0.738	unchanged
P49443		Ppm1a	Protein phosphatase 1A	0.016	-0.069	-0.006	0.081	0.033	-0.046	-0.029	-0.015	0.02		0.02	0.731	0.731	unchanged
B2RY56		Rbm25	RNA-binding protein 25	0.147	0.032	0.01	0.085	-0.054	-0.057	-0.092	-0.106	0.146		0.146	0.0291	0.0291	unchanged
P49446		Ptpre	Receptor-type tyrosine-protein phosphatase epsilon	0.268	-0.138	-0.018	0.028	0.039	0.048	-0.093	-0.17	0.079		0.079	0.452	0.452	unchanged
P49452		Cenpc	Centromere protein C	-0.011	-0.33	0.163	0.222	0.147	-0.169	-0.163	0.105	0.031		0.031	0.831	0.831	unchanged
P49586		Pcyt1a	Choline-phosphate cytidylyltransferase A	-0.035	0.053	-0.164	-0.035	0.069	0.092	-0.011	-0.003	0.082		-0.082	0.242	0.242	unchanged
P49615		Cdk5	Cyclin-dependent kinase 5	-0.138	0.354	0.134	-0.336	-0.236	-0.215	0.127	0.276	0.015		0.015	0.934	0.934	unchanged
P49710		Hcls1	Hematopoietic lineage cell-specific protein	0.396	-0.045	0.063	-0.237	-0.057	-0.234	0.069	0.011	0.097		0.097	0.505	0.505	unchanged
P49717		Mcm4	DNA replication licensing factor MCM4	0.462	0.04	0.286	-0.207	-0.17	-0.236	-0.052	-0.158	0.299		0.299	0.0678	0.0678	unchanged
P49718		Mcm5	DNA replication licensing factor MCM5	0.403	0	0.343	-0.124	-0.123	-0.191	-0.186	-0.156	0.319		0.319	0.0332	0.0332	unchanged
P49722		Psma2	Proteasome subunit alpha type-2	0.071	-0.037	0.016	0.046	-0.018	-0.026	-0.05	-0.038	0.057		0.057	0.294	0.294	unchanged
P49769		Psen1	Presenilin-1	0.065	0.105	-0.24	-0.303	-0.045	0.134	0.08	0.17	0.178		-0.178	0.148	0.148	unchanged
P49813		Tmod1	Tropomodulin-1	0.077	0.109	0.056	-0.172	-0.026	-0.168	0.055	0.034	0.044		0.044	0.623	0.623	unchanged
B5X0E4		Abcb5	ATP-binding cassette sub-family B member 5	0.5		0.287	-0.167	-0.221		-0.111	-0.317	0.423		0.423	0.0626	0.0626	unchanged
P49817		Cav1	Caveolin-1	0.015	-0.017	-0.101	0.047	-0.042	0.089	-0.083	0.057	0.019		-0.019	0.774	0.774	unchanged
P49919		Cdkn1c	Cyclin-dependent kinase inhibitor 1C	-0.458	0.205	-0.608	0.023	0.436	-0.024	0.184	0.208	0.411		-0.411	0.0699	0.0699	unchanged
P49935		Ctsh	Pro-cathepsin H	-0.008	0.176	0.041	0.136	-0.086	-0.181	-0.13	0.018	0.181		0.181	0.0334	0.0334	unchanged
P49962		Srp9	Signal recognition particle 9 kDa protein	0.256	0.135	-0.375	0.163	0.145	-0.435	0.258	-0.182	0.098		0.098	0.625	0.625	unchanged
P50096		Impdh1	Inosine-5'-monophosphate dehydrogenase 1	0.034	-0.049	-0.041	-0.091	0.077	0.097	-0.085	0.023	0.065		-0.065	0.333	0.333	unchanged
P50136		Bckdha	2-oxoisovalerate dehydrogenase subunit alpha, mitochondrial	-0.209	0.012	-0.281	0.057	0.172	0.14	0.101	-0.026	0.202		-0.202	0.066	0.066	unchanged
P50171		Hsd17b8	(3R)-3-hydroxyacyl-CoA dehydrogenase	-0.156	0.063	-0.229	-0.167	0.094	0.148	0.058	0.155	0.236		-0.236	0.0148	0.0148	unchanged
P50172		Hsd11b1	11-beta-hydroxysteroid dehydrogenase 1	-0.041	-0.239	-0.147	-0.002	0.118	0.124	0.118	0.034	0.206		-0.206	0.0179	0.0179	unchanged
P50220		Nkx2-1	Homeobox protein Nkx-2.1	-0.132	-0.075	0.11	0.236	-0.248	-0.043	0.019	0.098	0.078		0.078	0.496	0.496	unchanged
P50228		Cxcl5	C-X-C motif chemokine 5	-0.47	0.075	0.591	0.468	-0.539	-0.214	-0.673	0.729	0.34		0.34	0.365	0.365	unchanged
A2A5R2		Arfgef2	Brefeldin A-inhibited guanine nucleotide-exchange protein 2	-0.018	-0.009	-0.02	-0.054	0.138	0.055	-0.096	-0.029	0.042		-0.042	0.533	0.533	unchanged
B5X0G2		Mup17	Major urinary protein 17	0.082	-0.093	0.61	-2.427	0.777	0.03	0.203	0.783	0.905		-0.905	0.185	0.185	unchanged
P50247		Ahcy	Adenosylhomocysteinase	-0.065	0.255	0.005	-0.2	-0.002	-0.104	-0.031	0.108	0.006		0.006	0.955	0.955	unchanged
P50284		Ltbr	Tumor necrosis factor receptor superfamily member 3	0.24	-0.734	0.29	-0.386	0.124	0.216	0.223		0.335		-0.335	0.242	0.242	unchanged
P50285		Fmo1	Flavin-containing monooxygenase 1	0.007	-0.047	-0.073	0.022	-0.018	0.128	-0.055	0.002	0.037		-0.037	0.562	0.562	unchanged
P50295		Nat2	Arylamine N-acetyltransferase 2	0.02	-0.019	-0.019	0.133	0.094	0.002	-0.143	-0.104	0.066		0.066	0.391	0.391	unchanged
P50396		Gdi1	Rab GDP dissociation inhibitor alpha	-0.025	-0.073	0.025	-0.063	0.03	0.058	-0.018	0.031	0.059		-0.059	0.287	0.287	unchanged
P50404		Sftpd	Pulmonary surfactant-associated protein D	-0.044	0.029	0.181	0.235	-0.042	-0.125	-0.245	-0.023	0.209		0.209	0.0423	0.0423	unchanged
P50405		Sftpb	Pulmonary surfactant-associated protein B	-0.446	-0.04	-1.002	-0.029	0.152	0.175	0.519	0.637	0.75		-0.75	0.0132	0.0132	down-regulated
P50427		Sts	Steryl-sulfatase	0.106	0.068	-0.089	0.122	-0.06	-0.036	-0.067	-0.077	0.112		0.112	0.116	0.116	unchanged
P50428		Arsa	Arylsulfatase A	0.144	0.171	-0.263	-0.133	0.161	-0.031	-0.181	0.098	0.032		-0.032	0.803	0.803	unchanged
P50429		Arsb	Arylsulfatase B	0.146	-0.025	0.028	-0.405	0.176	0.153	0.063	-0.17	0.12		-0.12	0.401	0.401	unchanged
B7ZMP1		Xpnpep3	Xaa-Pro aminopeptidase 3	-0.184	0.048	0.1	-0.068	0.159	-0.311	0.105	0.117	0.044		-0.044	0.729	0.729	unchanged
P50431		Shmt1	Serine hydroxymethyltransferase, cytosolic	-0.013	-0.015	-0.023	0.045	0.067	0.043	-0.057	-0.081	0.005		0.005	0.927	0.927	unchanged
P50446		Krt6a	Keratin, type II cytoskeletal 6A	0.362	0.719	-0.538				0.697	-1.281	0.473		0.473	0.536	0.536	unchanged
P50462		Csrp3	Cysteine and glycine-rich protein 3	0.001	0.085	-0.185	0.148	-0.154	0.006	0.183	-0.118	0.033		0.033	0.758	0.758	unchanged
P50516		Atp6v1a	V-type proton ATPase catalytic subunit A	-0.011	-0.017	0.053	0.055	0.044	-0.071	-0.045	-0.042	0.048		0.048	0.395	0.395	unchanged
P50518		Atp6v1e1	V-type proton ATPase subunit E 1	-0.35	0.874	-0.273	-0.669	-0.253	-0.417	0.183	0.871	0.2		-0.2	0.625	0.625	unchanged
P50543		S100a11	Protein S100-A11	-0.147	0.629	-0.023	-0.425	-0.244	-0.508	0.321	0.362	0.026		0.026	0.928	0.928	unchanged
P50544		Acadvl	Very long-chain specific acyl-CoA dehydrogenase, mitochondrial	-0.128	0.02	-0.076	0.041	0.018	0.041	0.151	-0.102	0.063		-0.063	0.421	0.421	unchanged
P50580		Pa2g4	Proliferation-associated protein 2G4	0.03	-0.055	0.019	-0.044	0.063	-0.043	-0.045	0.04	0.016		-0.016	0.777	0.777	unchanged
O88536	FPR2	Fpr2	Formyl peptide receptor 2	1.739	1.03	0.443	-0.217		-1.867	-0.389	-0.763	1.755	1.755	1.755	0.0146	0.0146	up-regulated
P50608		Fmod	Fibromodulin	0.125	0.129	-0.029	0.315	-0.277	0.104	-0.12	-0.281	0.278		0.278	0.0379	0.0379	unchanged
B8JK39		Itga9	Integrin alpha-9	-0.14	-0.048	0.221	0.112	-0.192	0.055	-0.185	0.143	0.081		0.081	0.495	0.495	unchanged
P50637		Tspo	Translocator protein	-0.144	0.156	-0.208	-0.035	0.038	0.035	-0.006	0.13	0.107		-0.107	0.259	0.259	unchanged
P50752		Tnnt2	Troponin T, cardiac muscle	-0.158	-0.015	-0.085	-0.074	-0.089	0.029	0.367	-0.011	0.157		-0.157	0.169	0.169	unchanged
P51125		Cast	Calpastatin	-0.056	-0.083	-0.022	0.02	0.055	0.063	0.017	-0.028	0.062		-0.062	0.279	0.279	unchanged
P51141		Dvl1	Segment polarity protein dishevelled homolog DVL-1	-0.241	-0.102	0.134	0.126	-0.661	0.183	-0.34	0.867	0.033		-0.033	0.918	0.918	unchanged
P51150		Rab7a	Ras-related protein Rab-7a	0.06	0.243	-0.056	-0.166	-0.12	-0.222	-0.004	0.231	0.049		0.049	0.704	0.704	unchanged
P51163		Uros	Uroporphyrinogen-III synthase	0.178	-0.148	0.148	0.158	-0.144	-0.171	-0.032	-0.023	0.177		0.177	0.0843	0.0843	unchanged
P51174		Acadl	Long-chain specific acyl-CoA dehydrogenase, mitochondrial	-0.181	0.15	-0.047	-0.057	0.056	-0.003	0.051	-0.004	0.059		-0.059	0.47	0.47	unchanged
P51175		Ppox	Protoporphyrinogen oxidase	-0.087	-0.106	0.028	0.008	-0.074	0.165	0.102	-0.073	0.069		-0.069	0.395	0.395	unchanged
P51410		Rpl9	Large ribosomal subunit protein uL6	0.065	-0.124	-0.02	-0.044	0.147	0.011	-0.078	0.01	0.053		-0.053	0.473	0.473	unchanged
P51432		Plcb3	1-phosphatidylinositol 4,5-bisphosphate phosphodiesterase beta-3	-0.045	-0.051	-0.081	0.041	0.02	0.113	-0.087	0.055	0.059		-0.059	0.379	0.379	unchanged
B8JKV0		Amn1	Protein AMN1 homolog	-0.772		0.247		-0.129	1.07	0.012	-0.461	0.385		-0.385	0.468	0.468	unchanged
P51437		Camp	Cathelicidin antimicrobial peptide	1.175	0.771	0.327	-0.491	-0.855	-0.552	-0.178	-0.231	0.9		0.9	0.0334	0.0334	up-regulated
P51569		Gla	Alpha-galactosidase A	-0.044	-0.239	-0.088	0.178	0.086	-0.041	0.004	0.109	0.088		-0.088	0.38	0.38	unchanged
P51612		Xpc	DNA repair protein complementing XP-C cells homolog	0.188	-0.562	0.09	-0.093	0.141	0.097	0.175	-0.072	0.18		-0.18	0.3	0.3	unchanged
P51655		Gpc4	Glypican-4	-0.019	-0.003	0.036	0.119	0.038	0.028	-0.037	-0.198	0.076		0.076	0.325	0.325	unchanged
P51660		Hsd17b4	Peroxisomal multifunctional enzyme type 2	-0.114	0.049	-0.059	0.104	0.028	0.024	-0.047	-0.021	0.001		-0.001	0.988	0.988	unchanged
P51667		Myl2	Myosin regulatory light chain 2, ventricular/cardiac muscle isoform	0.905	-0.132	0.206		-0.753		-0.05	-0.227	0.67		0.67	0.082	0.082	unchanged
P30204	MSR1	Msr1	Macrophage scavenger receptor types I and II	0.784	0.488	0.567	0.472	-0.73	-1.601			1.743	1.743	1.743	0.000546	0.000546	up-regulated
P27005	S100A8	S100a8	Protein S100-A8	1.281	1.91	0.637	-0.365	-1.736	-2.04	-0.01	0.289	1.74	1.74	1.74	0.0344	0.0344	up-regulated
P51791		Clcn3	H(+)/Cl(-) exchange transporter 3	-0.606	0.049	-0.563	0.831	0.548	-0.104	-0.182		0.16		-0.16	0.692	0.692	unchanged
B8ZXI1		Qtrt2	Queuine tRNA-ribosyltransferase accessory subunit 2	-0.007	0.133	0.396	-0.018	0.173	0.092	-0.344	-0.46	0.261		0.261	0.163	0.163	unchanged
P51807		Dynlt1	Dynein light chain Tctex-type 1	-0.196	0.323	0.119	0.016	-0.102	0.02	-0.187	-0.027	0.139		0.139	0.254	0.254	unchanged
P51829		Adcy7	Adenylate cyclase type 7	0.528	-0.36	-0.336	0.243	-0.988	1.084	0.151	-0.356	0.046		0.046	0.919	0.919	unchanged
P51830		Adcy9	Adenylate cyclase type 9	-0.153	-0.14	0.189	0.197	-0.063	0.013	-0.116	0.038	0.055		0.055	0.606	0.606	unchanged
P51855		Gss	Glutathione synthetase	-0.104	0.002	-0.015	0.021	0.144	0.022	-0.007	-0.096	0.04		-0.04	0.575	0.575	unchanged
P51859		Hdgf	Hepatoma-derived growth factor	-0.018	-0.043	0.064	0.14	-0.054	0.006	-0.058	-0.072	0.08		0.08	0.224	0.224	unchanged
P51863		Atp6v0d1	V-type proton ATPase subunit d 1	0.086	0.417	0.347	-0.335	-0.037	-0.449	-0.079	0.015	0.266		0.266	0.185	0.185	unchanged
P51881		Slc25a5	ADP/ATP translocase 2	0.006	0.066	-0.209	0.04	0.044	0.02	-0.152	0.15	0.04		-0.04	0.674	0.674	unchanged
P51885		Lum	Lumican	-0.099	0.11	-0.092	0.064	-0.018	0.103	-0.055	-0.048	0		0	0.997	0.997	unchanged
P51906		Slc1a1	Excitatory amino acid transporter 3	-0.097		0.248	0.436	-0.403	0.047	0.185	-0.437	0.348		0.348	0.134	0.134	unchanged
P51910		Apod	Apolipoprotein D	0.702	-0.522	0.699	0.773	-0.415	-0.529	-0.534	-0.209	0.835		0.835	0.0207	0.0207	up-regulated
B9EJ80		Pdzd8	PDZ domain-containing protein 8	-0.034	0.009	0.134	0.134	-0.158	0.007	-0.236	0.109	0.13		0.13	0.193	0.193	unchanged
P51912		Slc1a5	Neutral amino acid transporter B(0)	0.113	0.064	0.241	0.213	-0.15	0.021	-0.034	-0.501	0.324		0.324	0.0273	0.0273	unchanged
P51949		Mnat1	CDK-activating kinase assembly factor MAT1	0.833	0.541	0.203	-2.265	0.222	-0.309	0.323	0.417	0.335		-0.335	0.618	0.618	unchanged
P51954		Nek1	Serine/threonine-protein kinase Nek1	-0.924	-0.665	0.141	0.189	0.752	-0.035	0.189	0.318	0.621		-0.621	0.0682	0.0682	unchanged
P52019		Sqle	Squalene monooxygenase	-0.45	0.016			0.157	0.142	-0.066	0.158	0.315		-0.315	0.0876	0.0876	unchanged
P52196		Tst	Thiosulfate sulfurtransferase	-0.233	0.025	-0.144	-0.043	0.092	0.145	0.074	0.05	0.189		-0.189	0.0284	0.0284	unchanged
P52293		Kpna2	Importin subunit alpha-1	0.046	-0.185	0.337	0.213	-0.149	-0.133	-0.119	-0.045	0.214		0.214	0.0929	0.0929	unchanged
P52332		Jak1	Tyrosine-protein kinase JAK1	-0.019	-0.154	0.016	-0.075	0.073	0.174	-0.016	-0.034	0.107		-0.107	0.168	0.168	unchanged
P52430		Pon1	Serum paraoxonase/arylesterase 1	-0.143	-0.069	-0.167	-0.133	0.164	0.177	-0.006	0.143	0.247		-0.247	0.00436	0.00436	unchanged
P52431		Pold1	DNA polymerase delta catalytic subunit	0.016	-0.088	0.026	-0.158	0.236	0.065	0.071	-0.203	0.093		-0.093	0.381	0.381	unchanged
P52432		Polr1c	DNA-directed RNA polymerases I and III subunit RPAC1	0.28	0.46	-0.483	0.55	-0.277	-0.415	0.003	-0.152	0.412		0.412	0.108	0.108	unchanged
B9EJ86		Osbpl8	Oxysterol-binding protein-related protein 8	0.056	-0.116	0.176	0.083	0.023	-0.045	-0.007	-0.204	0.108		0.108	0.234	0.234	unchanged
P52479		Usp10	Ubiquitin carboxyl-terminal hydrolase 10	0.027	-0.072	-0.037	-0.135	0.151	0.012	-0.114	0.133	0.1		-0.1	0.233	0.233	unchanged
P52480		Pkm	Pyruvate kinase PKM	0.061	-0.031	0.013	0.021	-0.033	-0.011	-0.059	0.005	0.04		0.04	0.445	0.445	unchanged
P52482		Ube2e1	Ubiquitin-conjugating enzyme E2 E1	-0.164	-0.058	-0.361	-0.199	0.138	0.359	0.199	0.051	0.382		-0.382	0.0035	0.0035	down-regulated
P52483		Ube2e3	Ubiquitin-conjugating enzyme E2 E3	-0.148	-0.002	-0.269	-0.077	0.138	0.304	-0.263	0.283	0.24		-0.24	0.115	0.115	unchanged
P52503		Ndufs6	NADH dehydrogenase [ubiquinone] iron-sulfur protein 6, mitochondrial	0.058	-0.148	-0.054	0.12	-0.07	-0.196	0.275	-0.019	0.003		-0.003	0.976	0.976	unchanged
P52592		S1pr2	Sphingosine 1-phosphate receptor 2	0.278	-0.007	-0.067	0.267	-0.206	-0.141	-0.279	0.12	0.244		0.244	0.0773	0.0773	unchanged
P52623		Uck1	Uridine-cytidine kinase 1	-0.064	-0.008	-0.027	0.018	-0.02	0.129	-0.041	-0.021	0.032		-0.032	0.606	0.606	unchanged
P52624		Upp1	Uridine phosphorylase 1	0.078	-0.046	0.209	0.232	-0.147	0.017	-0.121	-0.258	0.246		0.246	0.0251	0.0251	unchanged
P52633		Stat6	Signal transducer and transcription activator 6	0.179	-0.083	0.014	0.1	-0.086	-0.039	-0.066	-0.054	0.114		0.114	0.136	0.136	unchanged
P52760		Rida	2-iminobutanoate/2-iminopropanoate deaminase	-0.134	-0.08	-0.078	0.007	0.021	0.053	-0.029	0.207	0.134		-0.134	0.0898	0.0898	unchanged
B9EJA2		Cttnbp2	Cortactin-binding protein 2	-0.126	1.322	-0.89	-0.346	0.398	0.353	-0.338	-0.407	0.012		-0.012	0.981	0.981	unchanged
P52793		Efna1	Ephrin-A1	-0.415	-0.365	-0.929	0.532	0.591	0.232	-0.22	0.539	0.58		-0.58	0.107	0.107	unchanged
P52795		Efnb1	Ephrin-B1	0.183	-0.093	0.055	0.137	-0.141	0.008	-0.165	-0.018	0.15		0.15	0.101	0.101	unchanged
P52800		Efnb2	Ephrin-B2	0.072	-0.006	-0.019	0.179	-0.103	-0.039	-0.071	-0.048	0.122		0.122	0.0879	0.0879	unchanged
P52825		Cpt2	Carnitine O-palmitoyltransferase 2, mitochondrial	-0.031	0.107	-0.02	0.101	-0.105	-0.061	0.012	-0.037	0.087		0.087	0.19	0.19	unchanged
P52840		Sult1a1	Sulfotransferase 1A1	0.217	0.34	0.191	-0.054	-0.103	-0.361	-0.275	0.011	0.356		0.356	0.0147	0.0147	unchanged
P52875		Tmem165	Putative divalent cation/proton antiporter TMEM165	0.045	-0.251	0.031	-0.02	-0.01	0.092	0.048	0.031	0.089		-0.089	0.291	0.291	unchanged
P52912		Tia1	Cytotoxic granule associated RNA binding protein TIA1	0.151	-0.085	0.154	-0.954	0.606	0.051	-0.472	0.514	0.358		-0.358	0.3	0.3	unchanged
P52927		Hmga2	High mobility group protein HMGI-C	0.316	-0.189	-0.008	0.386	0.022	-0.422	0.285	-0.425	0.261		0.261	0.231	0.231	unchanged
P53026		Rpl10a	Large ribosomal subunit protein uL1	-0.01	0.1	0.08	-0.489	-0.025	-0.344	0.385	0.268	0.151		-0.151	0.461	0.461	unchanged
P53349		Map3k1	Mitogen-activated protein kinase kinase kinase 1	0.459	0.144	-0.288	0.494	0.354	0.728	0.229	-2.154	0.413		0.413	0.514	0.514	unchanged
B9EJR8		Dnaaf5	Dynein axonemal assembly factor 5	0.16	0.605	-0.279	-0.446	-0.183	-0.453	0.232	0.33	0.028		0.028	0.918	0.918	unchanged
P53351		Plk2	Serine/threonine-protein kinase PLK2	0.232	0.666	0.237	-0.444	-0.225	0.066	-0.278	-0.289	0.354		0.354	0.148	0.148	unchanged
P53395		Dbt	Lipoamide acyltransferase component of branched-chain alpha-keto acid dehydrogenase complex, mitochondrial	-0.215	0.012	-0.144	0.016	0.098	0.035	0.109	0.055	0.157		-0.157	0.0574	0.0574	unchanged
P53564		Cux1	Homeobox protein cut-like 1	0	0.103	0.049	-0.159	-0.017	-0.061	-0.049	0.101	0.005		0.005	0.951	0.951	unchanged
P53569		Cebpz	CCAAT/enhancer-binding protein zeta	0.384	-0.051	0.121	-0.564	0.119	-0.758	0.448	0.267	0.046		-0.046	0.88	0.88	unchanged
P53612		Rabggtb	Geranylgeranyl transferase type-2 subunit beta	0.178	-0.354	0.318	0.122	-0.18	-0.437	0.22	0.098	0.141		0.141	0.478	0.478	unchanged
P53657		Pklr	Pyruvate kinase PKLR	0.224	0.017	0.297	-0.064	-0.189	-0.25	-0.142	0.072	0.246		0.246	0.053	0.053	unchanged
P53690		Mmp14	Matrix metalloproteinase-14	0.017	-0.086	0.996	-0.338	0.18		0.085	-0.894	0.357		0.357	0.395	0.395	unchanged
P53702		Hccs	Holocytochrome c-type synthase	-0.106	0.059	-0.072	0.031	0.169	-0.086	-0.013	-0.016	0.036		-0.036	0.65	0.65	unchanged
P53762		Arnt	Aryl hydrocarbon receptor nuclear translocator	-0.334	-0.008	0.506	0.359	-0.37	0.129	-0.231	-0.087	0.27		0.27	0.209	0.209	unchanged
P53808		Pctp	Phosphatidylcholine transfer protein	0.033	-0.015	0.001	-0.019	0.027	0.001	-0.025	-0.037	0.008		0.008	0.866	0.866	unchanged
P53810		Pitpna	Phosphatidylinositol transfer protein alpha isoform	0.119	-0.088	-0.013	0.07	-0.038	0.037	-0.111	-0.01	0.053		0.053	0.456	0.456	unchanged
P53811		Pitpnb	Phosphatidylinositol transfer protein beta isoform	0.014	-0.117	-0.036	-0.012	-0.068	0.093	0.091	0.001	0.067		-0.067	0.317	0.317	unchanged
P53986		Slc16a1	Monocarboxylate transporter 1	-0.101	-0.11	0.285	-0.124	-0.209	0.039	0.265	-0.079	0.017		-0.017	0.905	0.905	unchanged
P53994		Rab2a	Ras-related protein Rab-2A	-0.067	-0.035	0.101	-0.083	0.012	-0.052	0.013	0.076	0.033		-0.033	0.614	0.614	unchanged
P53995		Anapc1	Anaphase-promoting complex subunit 1	-0.105	-0.094	-0.119	0.093	0.118	-0.037	0.2	-0.091	0.104		-0.104	0.27	0.27	unchanged
P53996		Cnbp	CCHC-type zinc finger nucleic acid binding protein	0.222	0.039	0.037	0.065	0.111	-0.072	-0.29	-0.147	0.19		0.19	0.0823	0.0823	unchanged
P54071		Idh2	Isocitrate dehydrogenase [NADP], mitochondrial	-0.101	0.058	-0.065	-0.026	0.035	0.075	-0.008	-0.002	0.059		-0.059	0.34	0.34	unchanged
P54103		Dnajc2	DnaJ homolog subfamily C member 2	0.175	0.017	-0.193	-0.144	-0.154	0.168	0.089	0.007	0.064		-0.064	0.565	0.565	unchanged
P54116		Stom	Stomatin	0.031	0.069	0.023	0.063	-0.102	-0.013	-0.101	-0.004	0.102		0.102	0.0915	0.0915	unchanged
P54227		Stmn1	Stathmin	-0.12	0.108	-0.302	-0.317	-0.097	-0.005	0.425	0.274	0.307		-0.307	0.0697	0.0697	unchanged
A2A5Z6		Smurf2	E3 ubiquitin-protein ligase SMURF2	0.107	-0.163	0.02	0.026	-0.028	-0.027	0.027	0.003	0.004		0.004	0.958	0.958	unchanged
B9EKI3		Tmf1	TATA element modulatory factor	-0.49	0.101	0.293	-0.488	0.341	-0.136	0.049	0.295	0.283		-0.283	0.213	0.213	unchanged
P54254		Atxn1	Ataxin-1	0.029	0.541	-0.178	-0.05	-0.137	0.485	-0.166	-0.558	0.179		0.179	0.478	0.478	unchanged
Q61704	ITIH3	Itih3	Inter-alpha-trypsin inhibitor heavy chain H3	1.254	0.75	0.776	0.662	-0.736	-1.125	-0.776	-0.839	1.729	1.729	1.729	3.73e-06	3.73e-06	up-regulated
P54276		Msh6	DNA mismatch repair protein Msh6	-0.019	-0.136	0.013	0.09	0.038	0.11	0.099	-0.228	0.018		-0.018	0.854	0.854	unchanged
P54310		Lipe	Hormone-sensitive lipase	0.162	0.285	-0.038	0.081	-0.17	-0.061	0.005	-0.298	0.253		0.253	0.0303	0.0303	unchanged
P54320		Eln	Elastin	-0.124	0.097	0.126	0.08	-0.154	0.083	0.014	-0.157	0.098		0.098	0.291	0.291	unchanged
P54726		Rad23a	UV excision repair protein RAD23 homolog A	0.021	-0.044	-0.011	0.171	0.005	0.021	-0.3	0.102	0.077		0.077	0.462	0.462	unchanged
P54728		Rad23b	UV excision repair protein RAD23 homolog B	-0.025	-0.084	0.084	0.12	-0.008	-0.003	-0.102	-0.017	0.056		0.056	0.416	0.416	unchanged
P54729		Nub1	NEDD8 ultimate buster 1	-0.045	-0.006	0.04	-0.116	-0.089	-0.034	0.141	0.075	0.055		-0.055	0.463	0.463	unchanged
P54731		Faf1	FAS-associated factor 1	0.057	0.002	-0.105	-0.023	0.101	0.02	-0.043	-0.045	0.025		-0.025	0.695	0.695	unchanged
P54751		St3gal1	CMP-N-acetylneuraminate-beta-galactosamide-alpha-2,3-sialyltransferase 1	0.241	-0.149	0.536	0.016	-0.368	-0.179	-0.013	-0.117	0.33		0.33	0.0654	0.0654	unchanged
C0HK79		Arxes1	Adipocyte-related X-chromosome expressed sequence 1	0.036	-0.36	0.09	0.28	-0.046	0.074	-0.11	0.002	0.032		0.032	0.817	0.817	unchanged
P54754		Ephb3	Ephrin type-B receptor 3	0.202	-0.485	0.037	0.072	-0.044	0.045	-0.076	0.214	0.078		-0.078	0.623	0.623	unchanged
P54761		Ephb4	Ephrin type-B receptor 4	0.07	0.075	0.006	0.008	-0.047	-0.012	-0.103	-0.032	0.088		0.088	0.128	0.128	unchanged
P54775		Psmc4	26S proteasome regulatory subunit 6B	-0.027	0.338	-0.156	-0.19	-0.064	-0.409	0.271	0.202	0.009		-0.009	0.962	0.962	unchanged
P54797		Tango2	Transport and Golgi organization 2 homolog	0.004	0.102	0.535	0.034	-0.328	-0.293	-0.038	-0.049	0.346		0.346	0.0367	0.0367	unchanged
P54818		Galc	Galactocerebrosidase	-0.063	0.023	0.265	-0.158	-0.137	0.237	-0.087	-0.116	0.043		0.043	0.734	0.734	unchanged
P54822		Adsl	Adenylosuccinate lyase	-0.248	0.534	0.207	-0.584	-0.356	-0.586	0.462	0.537	0.037		-0.037	0.915	0.915	unchanged
P54823		Ddx6	Probable ATP-dependent RNA helicase DDX6	-0.077	-0.007	0.075	0.01	-0.015	-0.053	0.044	-0.011	0.009		0.009	0.877	0.877	unchanged
P54869		Hmgcs2	Hydroxymethylglutaryl-CoA synthase, mitochondrial	0.509	0.587	0.403	0.468	-0.447	-0.349	-0.641	-0.565	0.992		0.992	2.49e-06	2.49e-06	up-regulated
P54923		Adprh	ADP-ribosylhydrolase ARH1	0.209	0.078	0.115	-0.113	-0.039	-0.035	-0.18	-0.069	0.153		0.153	0.0974	0.0974	unchanged
P55002		Mfap2	Microfibrillar-associated protein 2	0.036	0.091	-0.142	0.12	-0.004	0.064	-0.076	-0.125	0.062		0.062	0.456	0.456	unchanged
C0HKD8		Mfap1a	Microfibrillar-associated protein 1A	0.129	-0.18	-0.06	-0.025	-0.048	0.153	0.041	-0.045	0.059		-0.059	0.5	0.5	unchanged
P55012		Slc12a2	Solute carrier family 12 member 2	-0.031	-0.045	0.16	0.174	-0.016	-0.108	-0.103	-0.065	0.138		0.138	0.0947	0.0947	unchanged
P55065		Pltp	Phospholipid transfer protein	-0.385	0.009	-0.74	-0.387	0.448	0.521	0.159	0.341	0.743		-0.743	0.00176	0.00176	down-regulated
P55088		Aqp4	Aquaporin-4	0.729	0.605	-0.361	0.177	-0.528	-0.288	0.013	-0.382	0.584		0.584	0.0452	0.0452	up-regulated
P55096		Abcd3	ATP-binding cassette sub-family D member 3	-0.163	0.299	0.059	-0.035	-0.099	-0.102	-0.157	0.163	0.089		0.089	0.469	0.469	unchanged
P55104		Inhbc	Inhibin beta C chain	-0.014	0.192	-0.455	0.053	0.265	-0.619	0.154	0.39	0.104		-0.104	0.678	0.678	unchanged
P55194		Sh3bp1	SH3 domain-binding protein 1	0.226	0.197	0.077	-0.263	0.022	-0.058	0.007	-0.243	0.127		0.127	0.328	0.328	unchanged
P55200		Kmt2a	Histone-lysine N-methyltransferase 2A	-0.015	0.125	0.527	-0.118	-0.3	0.113	-0.037	-0.329	0.268		0.268	0.14	0.14	unchanged
P55258		Rab8a	Ras-related protein Rab-8A	0.243	0.102	0.02	-0.084	-0.007	-0.238	-0.002	-0.068	0.149		0.149	0.14	0.14	unchanged
P55264		Adk	Adenosine kinase	-0.052	0.004	0.002	0.024	0.046	-0.092	0.02	0.013	0.002		-0.002	0.968	0.968	unchanged
C0HKE1		H2ac4	Histone H2A type 1-B	-0.521	0.157	0.211	0.054	0.452	-0.268	-0.375	0.254	0.041		-0.041	0.868	0.868	unchanged
P55284		Cdh5	Cadherin-5	0.025	-0.016	0.028	0.126	-0.071	0.071	-0.128	-0.07	0.09		0.09	0.204	0.204	unchanged
P55288		Cdh11	Cadherin-11	-0.08	-0.148	-0.133	0.018	-0.004	0.171	-0.01	0.152	0.163		-0.163	0.0525	0.0525	unchanged
P55302		Lrpap1	Alpha-2-macroglobulin receptor-associated protein	-0.164	-0.179	-0.166	-0.039	0.049	0.124	0.236	0.104	0.265		-0.265	0.00366	0.00366	unchanged
P55772		Entpd1	Ectonucleoside triphosphate diphosphohydrolase 1	0.006	0.065	-0.098	0.08	-0.085	0.058	-0.05	-0.012	0.036		0.036	0.595	0.595	unchanged
P55937		Golga3	Golgin subfamily A member 3	-0.165	-0.104	-0.072	0.056	0.153	0.151	-0.105	0.052	0.134		-0.134	0.141	0.141	unchanged
P56135		Atp5mf	ATP synthase subunit f, mitochondrial	-0.093	0.311	-0.382	-0.414	-0.094	-0.266	0.133	0.772	0.281		-0.281	0.302	0.302	unchanged
P56183		Rrp1	Ribosomal RNA processing protein 1 homolog A	0.226	-0.3	-0.005	0.157	0.124	0.418	-0.481	-0.173	0.048		0.048	0.823	0.823	unchanged
P56212		Arpp19	cAMP-regulated phosphoprotein 19	-0.54	-0.184	-0.419	-0.344	0.171	0.164	0.779	0.338	0.735		-0.735	0.00138	0.00138	down-regulated
P56213		Gfer	FAD-linked sulfhydryl oxidase ALR	-0.052	-0.069	-0.006	-0.063	0.065	0.164	0.067	-0.141	0.086		-0.086	0.279	0.279	unchanged
P56375		Acyp2	Acylphosphatase-2	-0.122	0.028	0.058	0.199	-0.243	-0.026	0.117	-0.044	0.09		0.09	0.391	0.391	unchanged
C0HKG5		Rnaset2a	Ribonuclease T2-A	-0.095	-0.126	-0.164	-0.033	0.177	0.116	0.063	0.027	0.2		-0.2	0.0104	0.0104	unchanged
P56376		Acyp1	Acylphosphatase-1	-0.031	0.058	-0.118	-0.04	-0.008	0.102	-0.053	0.055	0.057		-0.057	0.398	0.398	unchanged
P56379		Atp5mpl	ATP synthase subunit ATP5MPL, mitochondrial	-0.409	0.102	0.44	-0.511	0.313	0.085	0.018	-0.071	0.181		-0.181	0.426	0.426	unchanged
P56380		Nudt2	Bis(5'-nucleosyl)-tetraphosphatase [asymmetrical]	-0.269	-0.146	-0.147	0.015	-0.007	0.031	-0.005	0.494	0.265		-0.265	0.0739	0.0739	unchanged
P56382		Atp5f1e	ATP synthase subunit epsilon, mitochondrial	-0.184	-0.069	0.097	0.283	-0.469	-0.087	0.388	0.006	0.072		0.072	0.707	0.707	unchanged
P56387		Dynlt3	Dynein light chain Tctex-type 3	-0.175	-0.446	-0.048	0	0.03	0.248	0.232	0.125	0.326		-0.326	0.0183	0.0183	unchanged
P56389		Cda	Cytidine deaminase	-1.539	0.211	-0.362	0.319	0.475	0.213	0.181	0.467	0.677		-0.677	0.119	0.119	unchanged
P56391		Cox6b1	Cytochrome c oxidase subunit 6B1	-0.248	0.091	-0.23	-0.291	-0.094	-0.089	0.499	0.327	0.33		-0.33	0.0745	0.0745	unchanged
P56392		Cox7a1	Cytochrome c oxidase subunit 7A1, mitochondrial	-0.612	0.191	-0.183	-0.116	0.044	0.028	0.285	0.329	0.352		-0.352	0.0716	0.0716	unchanged
P56394		Cox17	Cytochrome c oxidase copper chaperone	-0.342	0.265	-0.276	-0.501	-0.496	-0.077	0.851	0.542	0.418		-0.418	0.214	0.214	unchanged
P56395		Cyb5a	Cytochrome b5	-0.074	0.08	-0.121	-0.095	-0.025	-0.01	0.036	0.173	0.096		-0.096	0.225	0.225	unchanged
D0QMC3		Mndal	Myeloid cell nuclear differentiation antigen-like protein	0.154	-0.181	-0.031	0.029	0.025	-0.038	0.108	-0.101	0.006		-0.006	0.949	0.949	unchanged
P56399		Usp5	Ubiquitin carboxyl-terminal hydrolase 5	-0.009	-0.019	0.045	0.072	-0.038	-0.02	-0.084	0.017	0.053		0.053	0.344	0.344	unchanged
P56400		Gp1bb	Platelet glycoprotein Ib beta chain	-0.548	-0.531	-0.16	-0.115	0.017	-0.084	0.154	1.232	0.668		-0.668	0.0526	0.0526	unchanged
P56477		Irf5	Interferon regulatory factor 5	0.211	-0.289	-0.102	-0.484	-0.207	0.529	0.082	0.225	0.323		-0.323	0.135	0.135	unchanged
P56480		Atp5f1b	ATP synthase subunit beta, mitochondrial	-0.101	-0.021	-0.035	0.011	0.044	0.041	0.047	-0.02	0.065		-0.065	0.254	0.254	unchanged
P56528		Cd38	ADP-ribosyl cyclase/cyclic ADP-ribose hydrolase 1	0.15	-0.031	-0.032	0.049	-0.093	0.041	-0.097	-0.021	0.076		0.076	0.283	0.283	unchanged
P56542		Dnase2	Deoxyribonuclease-2-alpha	0.087	0.434	0.518	-0.479	0.062	-0.111	-0.504	-0.042	0.289		0.289	0.251	0.251	unchanged
P56546		Ctbp2	C-terminal-binding protein 2	0.145	0.061	0.111	-0.126	-0.049	0.041	-0.08	-0.138	0.104		0.104	0.218	0.218	unchanged
P56564		Slc1a3	Excitatory amino acid transporter 1	-0.443	-0.035	-0.199	0.218	0.215	0.036	0.02	0.154	0.221		-0.221	0.148	0.148	unchanged
P56565		S100a1	Protein S100-A1	0.519	0.371		-0.235		-1.346	0.385	0.286	0.443		0.443	0.422	0.422	unchanged
D3YVF0		Akap5	A-kinase anchor protein 5	0.026	-0.106	-0.196	-0.095	0.164	0.145	-0.002	0.03	0.177		-0.177	0.0388	0.0388	unchanged
P56671		Maz	Myc-associated zinc finger protein	0.487	-0.542	-0.051	0.393	-0.399	-0.004	-0.051	0.133	0.152		0.152	0.538	0.538	unchanged
P56677		St14	Suppressor of tumorigenicity 14 protein homolog	0.137	0.094	0.011	-0.006	-0.135	0.009	0.034	-0.178	0.126		0.126	0.117	0.117	unchanged
P56695		Wfs1	Wolframin	0.051	-0.031	-0.246	-0.158	0.189	0.278	0.065	-0.182	0.184		-0.184	0.152	0.152	unchanged
P56812		Pdcd5	Programmed cell death protein 5	-0.815	0.033	0.184	0.323	-0.261	-1.375	0.773	1.104	0.129		-0.129	0.819	0.819	unchanged
P56857		Cldn18	Claudin-18	0.102	-0.12	-0.172	-0.039	0.093	-0.071	-0.07	0.243	0.106		-0.106	0.305	0.305	unchanged
P56873		Znrd2	Protein ZNRD2	0.172	-0.206	-0.505	-0.22	0.161	0.264	0.316	-0.017	0.371		-0.371	0.0361	0.0361	unchanged
P56959		Fus	RNA-binding protein FUS	0.044	0.003	0.098	0.093	0.093	-0.073	-0.115	-0.177	0.128		0.128	0.114	0.114	unchanged
P56960		Exosc10	Exosome complex component 10	0.052	-0.112	-0.002	-0.034	0.061	-0.007	0.048	-0.041	0.039		-0.039	0.525	0.525	unchanged
P57080		Usp25	Ubiquitin carboxyl-terminal hydrolase 25	-0.027	-0.097	-0.083	0.241	-0.087	0.008	0.115	-0.104	0.025		0.025	0.795	0.795	unchanged
P57716		Ncstn	Nicastrin	0.006	-0.016	-0.025	0.025	0.038	-0.077	0.052	-0.037	0.004		0.004	0.95	0.95	unchanged
D3YX43		Vsig10	V-set and immunoglobulin domain-containing protein 10	0.498	-0.459	-0.161	0.283	-0.097	-0.364	-0.199	0.465	0.089		0.089	0.734	0.734	unchanged
P57722		Pcbp3	Poly(rC)-binding protein 3	-0.185	-0.088	-0.125	0.244	-0.192	0.072	0.057	0.182	0.068		-0.068	0.583	0.583	unchanged
P57724		Pcbp4	Poly(rC)-binding protein 4	0.09	0.061	0.158	-0.205	-0.033	0.494	-0.593		0.07		0.07	0.785	0.785	unchanged
P57725		Samsn1	SAM domain-containing protein SAMSN-1	1.431	0.294	0.216	-0.178	-0.026	-0.181	-1.73	0.139	0.89		0.89	0.109	0.109	unchanged
P57746		Atp6v1d	V-type proton ATPase subunit D	-0.134	0.992	-0.674	-0.667	-0.67	-0.232	0.425	0.926	0.233		-0.233	0.632	0.632	unchanged
P57759		Erp29	Endoplasmic reticulum resident protein 29	-0.044	0.541	0.073	-0.651	-0.297	-0.662	0.461	0.545	0.032		-0.032	0.928	0.928	unchanged
P57776		Eef1d	Elongation factor 1-delta	-0.005	-0.001	-0.168	-0.094	0.104	-0.049	0.118	0.061	0.126		-0.126	0.0988	0.0988	unchanged
P57780		Actn4	Alpha-actinin-4	0.001	0.098	0.064	-0.105	-0.064	-0.102	0.038	0.035	0.038		0.038	0.595	0.595	unchanged
P57784		Snrpa1	U2 small nuclear ribonucleoprotein A'	0.115	0.059	0.102	-0.134	-0.043	-0.117	0.039	-0.055	0.079		0.079	0.317	0.317	unchanged
P57787		Slc16a3	Monocarboxylate transporter 4	-0.008	0.072	0.683	-0.338	0.092	-1.055	0.406	0.113	0.213		0.213	0.554	0.554	unchanged
P57791		Rce1	CAAX prenyl protease 2	0.004	0.215	-0.049	0.43	-0.169	0.119	0.128	-0.712	0.308		0.308	0.171	0.171	unchanged
D3YXG0		Hmcn1	Hemicentin-1	0.025	-0.076	0.036	0.109	-0.012	0.083	-0.145	-0.056	0.056		0.056	0.452	0.452	unchanged
P58021		Tm9sf2	Transmembrane 9 superfamily member 2	-0.185	0.072	0.059	-0.054	-0.072	-0.186	0.204	0.128	0.045		-0.045	0.679	0.679	unchanged
P58022		Loxl2	Lysyl oxidase homolog 2	0.206	-0.079	-0.035	-0.359	-0.695	0.632	0.07	0.226	0.125		-0.125	0.656	0.656	unchanged
P58044		Idi1	Isopentenyl-diphosphate Delta-isomerase 1	-0.535	0.406	-0.158	-0.709	-0.303	-0.195	0.548	0.911	0.489		-0.489	0.191	0.191	unchanged
P58058		Nadk	NAD kinase	0.741	0.215	0.23	0.088	-0.387	-0.365	-0.195	-0.36	0.645		0.645	0.00202	0.00202	up-regulated
P58064		Mrps6	Small ribosomal subunit protein bS6m	0.091	0.22	0.352	-1.169	0.186	-0.183	0.597	-0.129	0.244		-0.244	0.508	0.508	unchanged
P58069		Rasa2	Ras GTPase-activating protein 2	-0.339	-0.044	0.508	0.508	0.148	-0.079	-0.402	-0.334	0.325		0.325	0.182	0.182	unchanged
P58137		Acot8	Acyl-coenzyme A thioesterase 8	0.41	-0.375	0.393	-0.061	0.168	-0.421	0.002	-0.15	0.192		0.192	0.38	0.38	unchanged
P58158		B3gat3	Galactosylgalactosylxylosylprotein 3-beta-glucuronosyltransferase 3	-0.484	0.047	0.233	0.614	-0.237	0.264	-0.133	-0.34	0.214		0.214	0.395	0.395	unchanged
P58196		Plscr4	Phospholipid scramblase 4	-0.454	-0.086	0.016	-0.431	0.145	0.116	0.163	0.497	0.469		-0.469	0.0106	0.0106	down-regulated
P58242		Smpdl3b	Acid sphingomyelinase-like phosphodiesterase 3b	0.378	-0.321	0.362	0.157	-0.285	0.431	-0.881	0.124	0.297		0.297	0.341	0.341	unchanged
D3YXJ0		Dgkh	Diacylglycerol kinase eta	0.089	-0.073	0.077	0.136	-0.125	-0.004	-0.146	0.011	0.123		0.123	0.12	0.12	unchanged
P58252		Eef2	Elongation factor 2	-0.012	-0.09	0.035	0.004	0.047	0.008	0.013	-0.039	0.023		-0.023	0.681	0.681	unchanged
P58281		Opa1	Dynamin-like GTPase OPA1, mitochondrial	-0.099	0.105	-0.068	-0.139	0.036	-0.046	0.119	0.056	0.092		-0.092	0.244	0.244	unchanged
P58283		Rnf216	E3 ubiquitin-protein ligase RNF216		0.183	-0.267	0.132	-0.032	0.79	-0.109	-0.722	0.034		0.034	0.922	0.922	unchanged
P58389		Ptpa	Serine/threonine-protein phosphatase 2A activator	-0.068	0.334	0.317	-0.562	-0.303	-0.469	0.427	0.29	0.019		0.019	0.946	0.946	unchanged
P58404		Strn4	Striatin-4	0.074	-0.099	0.066	0.065	-0.01	0.075	0.105	-0.311	0.062		0.062	0.565	0.565	unchanged
P58462		Foxp1	Forkhead box protein P1	-0.014	-0.052	0.097	0.151	0.034	-0.081	-0.17	-0.001	0.1		0.1	0.214	0.214	unchanged
P58465		Ctdspl	CTD small phosphatase-like protein	0.122	-0.115	0.103	0.015	-0.124	-0.067	-0.07	0.102	0.071		0.071	0.397	0.397	unchanged
P58466		Ctdsp1	Carboxy-terminal domain RNA polymerase II polypeptide A small phosphatase 1	0.261	-0.012	-0.38	0.062	-0.019	0.165	0.147	-0.26	0.026		-0.026	0.873	0.873	unchanged
P58468		Slx9	Ribosome biogenesis protein SLX9 homolog	0.071	-0.04	-0.41	-0.284	-0.056	0.118	0.309	0.257	0.323		-0.323	0.0386	0.0386	unchanged
P58501		Paxbp1	PAX3- and PAX7-binding protein 1	-0.543	0.173	0.098	-0.124	0.288	0.183	0.143	-0.251	0.19		-0.19	0.329	0.329	unchanged
A2A699		Fam171a2	Protein FAM171A2	-0.255	0.25	-0.013	0.066	-0.977	0.374	-0.082	0.604	0.032		0.032	0.924	0.924	unchanged
P58659		Eva1c	Protein eva-1 homolog C		0.511	-0.157	0.203	0.287	-0.928	0.165	-0.104	0.331		0.331	0.334	0.334	unchanged
P58660		Card10	Caspase recruitment domain-containing protein 10	0.553	0.054	0.333	-0.334	-0.429	-0.259	-0.626	0.674	0.312		0.312	0.344	0.344	unchanged
P58742		Aaas	Aladin	0.276	0.148	0.035	0.054	-0.286	-0.249	-0.075	0.063	0.265		0.265	0.0278	0.0278	unchanged
P58749		Tm6sf1	Transmembrane 6 superfamily member 1	1.253	-1.275	-0.204	0.605	-0.611	0.32	-0.582	0.459	0.198		0.198	0.726	0.726	unchanged
P58771		Tpm1	Tropomyosin alpha-1 chain	-0.661	0.921	0.596	-1.758	-1.037	-1.169	0.805	2.269	0.443		-0.443	0.639	0.639	unchanged
P58774		Tpm2	Tropomyosin beta chain	-0.485	0.472	0.501	-1.335	-0.665	-0.662	0.322	1.817	0.415		-0.415	0.541	0.541	unchanged
P58801		Ripk2	Receptor-interacting serine/threonine-protein kinase 2	-0.201	-0.121	-0.18	-0.226	0.236	0.808	-0.065	-0.286	0.355		-0.355	0.139	0.139	unchanged
P58802		Tbc1d10a	TBC1 domain family member 10A	-0.131	-0.035	0.073	0.12	0.011	-0.013	-0.012	-0.049	0.022		0.022	0.751	0.751	unchanged
P58854		Tubgcp3	Gamma-tubulin complex component 3	-0.176	0.046	0.204	-0.069	0.053	0.016	0.071	-0.18	0.011		0.011	0.913	0.913	unchanged
P58871		Tnks1bp1	182 kDa tankyrase-1-binding protein	-0.016	-0.093	-0.022	0.101	0.022	0.015	-0.003	-0.037	0.007		-0.007	0.912	0.912	unchanged
D3YXK2		Safb	Scaffold attachment factor B1	0.049	0.018	0.077	0.017	-0.015	0.015	-0.102	-0.094	0.089		0.089	0.139	0.139	unchanged
P58929		Gmeb2	Glucocorticoid modulatory element-binding protein 2	0.114	-0.321	0.009	0.003	-0.182	0.467	-0.032	-0.093	0.089		-0.089	0.595	0.595	unchanged
P59016		Vps33b	Vacuolar protein sorting-associated protein 33B	0.197	0.47	-0.145	-0.417	-0.429	-0.494	0.329	0.454	0.061		0.061	0.834	0.834	unchanged
P59017		Bcl2l13	Bcl-2-like protein 13	0.125	-0.387	-0.016	-0.028	0.186	-0.086	0.212	-0.04	0.145		-0.145	0.287	0.287	unchanged
P59024		Fkbp14	Peptidyl-prolyl cis-trans isomerase FKBP14	-1.479	0.377	0.705	1.164	0.568	-1.371	0.285	-0.283	0.392		0.392	0.557	0.557	unchanged
P59108		Cpne2	Copine-2	0.332	0.025	0.25	0.029	-0.008	-0.214	-0.392	-0.057	0.327		0.327	0.0209	0.0209	unchanged
P59110		Senp1	Sentrin-specific protease 1	-0.336	0.698	-0.252	-0.531	0.18		0.273	-0.072	0.232		-0.232	0.458	0.458	unchanged
P59114		Pcif1	mRNA (2'-O-methyladenosine-N(6)-)-methyltransferase	-0.179	-0.008	0.054	0.043	0.079	0.06	0.004	-0.087	0.036		-0.036	0.635	0.635	unchanged
P59222		Scarf2	Scavenger receptor class F member 2	-0.037	0.033	-0.012	-0.114	0.063	0.123	-0.064	-0.027	0.056		-0.056	0.415	0.415	unchanged
P59235		Nup43	Nucleoporin Nup43	0.136	0.148	-0.298	-0.078	0.046	0.006	0.069	-0.065	0.037		-0.037	0.739	0.739	unchanged
P59240		Nphp4	Nephrocystin-4	-0.466	0.112	0.053	-0.013	-0.128	0.406	-0.057	0.059	0.148		-0.148	0.39	0.39	unchanged
D3YYU8		Obsl1	Obscurin-like protein 1	0.111	0.417		-0.515	1.036	0.053	-0.999	-0.133	0.015		0.015	0.976	0.976	unchanged
P59242		Cgn	Cingulin	0.054	-0.043	-0.097	-0.037	0.054	0.096	-0.022	-0.039	0.053		-0.053	0.408	0.408	unchanged
P59266		Fitm2	Acyl-coenzyme A diphosphatase FITM2	-0.033	0.078	-0.15	0.163	0.254	-0.224	-0.149	0.027	0.038		0.038	0.764	0.764	unchanged
P59279		Rab2b	Ras-related protein Rab-2B	0.247	0.176	0.254	0.337	-0.37	0.142	-0.187	-0.633	0.516		0.516	0.0107	0.0107	up-regulated
P59325		Eif5	Eukaryotic translation initiation factor 5	0.037	-0.018	0.125	0.051	-0.032	-0.121	-0.046	-0.031	0.106		0.106	0.0961	0.0961	unchanged
P59326		Ythdf1	YTH domain-containing family protein 1	0.047	0.052	-0.059	-0.063	-0.023	0.22	-0.067	-0.14	0.003		-0.003	0.971	0.971	unchanged
P59383		Lrrn4	Leucine-rich repeat neuronal protein 4	0.121	-0.405	-1.369	-0.123	0.294	0.934	0.725	-0.211	0.879		-0.879	0.0451	0.0451	down-regulated
P35174	STFA2	Stfa2	Stefin-2	1.34	0.432		0.289		-1.006		-1.069	1.724	1.724	1.724	0.00514	0.00514	up-regulated
P59438		Hps5	BLOC-2 complex member HPS5	0.019	0.119	0.1	-0.093	-0.09	0.047	0.305	-0.441	0.081		0.081	0.607	0.607	unchanged
P59481		Lman2l	VIP36-like protein	-0.186	0.157	-0.308	0.011	0.009	0.063	0.008	0.212	0.155		-0.155	0.201	0.201	unchanged
D3YZG8		Mthfd2l	Bifunctional methylenetetrahydrofolate dehydrogenase/cyclohydrolase 2, mitochondrial	1.631		0.932	-0.612	-0.631	0.225	-0.495	-1.072	1.144		1.144	0.0804	0.0804	unchanged
P59672		Anks1a	Ankyrin repeat and SAM domain-containing protein 1A	-0.035	-0.006	0.006	0.044	0.064	-0.065	0.009	-0.051	0.013		0.013	0.819	0.819	unchanged
P59708		Sf3b6	Splicing factor 3B subunit 6	-0.663	0.352	-0.022	0.149	-0.089	-0.087	0.079	0.245	0.083		-0.083	0.705	0.705	unchanged
P59729		Rin3	Ras and Rab interactor 3	0.105	0.039	0.141	0.06	-0.074	-0.086	-0.193	-0.028	0.182		0.182	0.0158	0.0158	unchanged
P59759		Mrtfb	Myocardin-related transcription factor B	-0.053	-0.106	0.035	-0.034	-0.005	0.101	0.046	-0.018	0.071		-0.071	0.259	0.259	unchanged
P59764		Dock4	Dedicator of cytokinesis protein 4	-0.142	-0.105	-0.138	-0.045	0.102	0.286	-0.02	0.029	0.207		-0.207	0.0296	0.0296	unchanged
P59808		Sash1	SAM and SH3 domain-containing protein 1	0.126	-0.054	0.199	0.218	-0.007	0.042	-0.374	-0.183	0.253		0.253	0.0517	0.0517	unchanged
P59913		Pcmtd1	Protein-L-isoaspartate O-methyltransferase domain-containing protein 1	-0.069	-0.065	0.004	0.078	-0.058	-0.195	0.239	0.031	0.017		-0.017	0.864	0.864	unchanged
P59997		Kdm2a	Lysine-specific demethylase 2A	-0.237	-0.105	0.177	-0.349	0.303	0.112	0.176	-0.11	0.249		-0.249	0.102	0.102	unchanged
P59999		Arpc4	Actin-related protein 2/3 complex subunit 4	0.095	0.061	0.006	-0.072	-0.037	-0.081	-0.236	0.23	0.054		0.054	0.616	0.616	unchanged
P60003		Elof1	Transcription elongation factor 1 homolog	0.229	-0.063	-0.426	0.216	0.35	-0.28	-0.287	0.226	0.013		-0.013	0.95	0.95	unchanged
D3YZP9		Ccdc6	Coiled-coil domain-containing protein 6	-0.171	-0.145	0.021	0.154	-0.06	-0.037	0.125	0.08	0.062		-0.062	0.512	0.512	unchanged
P60122		Ruvbl1	RuvB-like 1	0.025	0.077	0.023	0.009	-0.021	-0.042	-0.009	-0.095	0.075		0.075	0.177	0.177	unchanged
P60229		Eif3e	Eukaryotic translation initiation factor 3 subunit E	-0.352	1.004	0.543	-1.309	-0.641	-1.135	0.899	0.957	0.049		-0.049	0.943	0.943	unchanged
P60330		Espl1	Separin		-0.335	-0.198		0.078	0.076	0.302	0.043	0.391		-0.391	0.011	0.011	down-regulated
P60334		Cdo1	Cysteine dioxygenase type 1	0.13	-0.016	-0.841	-0.582	0.241	0.416	0.414	0.203	0.646		-0.646	0.0175	0.0175	down-regulated
P60335		Pcbp1	Poly(rC)-binding protein 1	0.001	-0.053	0.134	0.051	0.012	-0.036	-0.062	-0.082	0.075		0.075	0.25	0.25	unchanged
P60521		Gabarapl2	Gamma-aminobutyric acid receptor-associated protein-like 2	0	-0.045	-0.079	-0.142	0.096	0.076	0.054	0.005	0.124		-0.124	0.0576	0.0576	unchanged
P60605		Ube2g2	Ubiquitin-conjugating enzyme E2 G2	-0.007	-0.115	0.015	-0.212	0.075	0.091	0.419	-0.301	0.151		-0.151	0.332	0.332	unchanged
P60670		Nploc4	Nuclear protein localization protein 4 homolog	0.087	0.072	0.049	0.054	-0.145	-0.059	-0.047	-0.045	0.14		0.14	0.0268	0.0268	unchanged
P60710		Actb	Actin, cytoplasmic 1	-0.022	-0.043	-0.003	0.034	-0.033	0.007	-0.039	0.064	0.008		-0.008	0.879	0.879	unchanged
P60762		Morf4l1	Mortality factor 4-like protein 1	0.095	0.006	0.051	0.134	-0.301	0.186	0.115	-0.32	0.152		0.152	0.276	0.276	unchanged
D3YZV8		Ccdc8	Coiled-coil domain-containing protein 8 homolog	-0.296	0.251	-0.139	-0.072	0.197	-0.078	-0.26	0.362	0.119		-0.119	0.493	0.493	unchanged
P60764		Rac3	Ras-related C3 botulinum toxin substrate 3	0.189	0.022	-0.029	0.324	-0.04	-0.17	-0.47	0.139	0.262		0.262	0.103	0.103	unchanged
P60766		Cdc42	Cell division control protein 42 homolog	0.06	-0.052	0.007	0.011	-0.055	0.018	-0.028	0.004	0.022		0.022	0.688	0.688	unchanged
P60824		Cirbp	Cold-inducible RNA-binding protein	0.294	0.038	0.117	0.156	-0.057	-0.188	-0.249	-0.146	0.311		0.311	0.00348	0.00348	unchanged
P60840		Ensa	Alpha-endosulfine	-0.008	-0.113	-0.289	-0.26	0.117	0.312	-0.047	0.253	0.326		-0.326	0.0135	0.0135	unchanged
P60843		Eif4a1	Eukaryotic initiation factor 4A-I	-0.019	0.295	0.194	-0.2	-0.218	-0.296	0.052	0.157	0.144		0.144	0.348	0.348	unchanged
P60867		Rps20	Small ribosomal subunit protein uS10	0.031	-0.037	-0.015	0.003	0.049	-0.024	-0.022	-0.019	0		0	0.992	0.992	unchanged
P60898		Polr2i	DNA-directed RNA polymerase II subunit RPB9	-0.211	0.568	0.249	-0.328	-0.455	-0.58	0.014	0.707	0.148		0.148	0.656	0.656	unchanged
P60904		Dnajc5	DnaJ homolog subfamily C member 5	0.049	0.274	0.047	0.146	0.054	-0.303	-0.114	-0.186	0.266		0.266	0.0223	0.0223	unchanged
P61021		Rab5b	Ras-related protein Rab-5B	-0.017	-0.004	0.058	-0.153	-0.054	-0.013	0.018	0.13	0.049		-0.049	0.501	0.501	unchanged
P61022		Chp1	Calcineurin B homologous protein 1	-0.108	0.547	0.075	-0.652	-0.032	-0.251	0.017	0.369	0.06		-0.06	0.816	0.816	unchanged
D3Z2R5		Selenon	Selenoprotein N	-0.203	0.083	-0.154	-0.477	-0.097	0.379	0.073	0.361	0.367		-0.367	0.0427	0.0427	unchanged
P61027		Rab10	Ras-related protein Rab-10	-0.092	0.021	0.029	-0.053	-0.012	-0.052	0.017	0.109	0.039		-0.039	0.537	0.537	unchanged
P61028		Rab8b	Ras-related protein Rab-8B	0.014	0.028	0.118	0.093	-0.25	0.005	-0.069	0.026	0.135		0.135	0.112	0.112	unchanged
P61079		Ube2d3	Ubiquitin-conjugating enzyme E2 D3	0.067	-0.055	0.094	0.004	-0.001	-0.091	-0.03	-0.022	0.064		0.064	0.3	0.3	unchanged
P61082		Ube2m	NEDD8-conjugating enzyme Ubc12	0.007	-0.023	-0.096	0.016	0.008	0.075	-0.005	-0.017	0.039		-0.039	0.491	0.491	unchanged
P61087		Ube2k	Ubiquitin-conjugating enzyme E2 K	0.165	-0.032	-0.02	0.109	0.023	-0.121	-0.134	-0.023	0.119		0.119	0.134	0.134	unchanged
P61089		Ube2n	Ubiquitin-conjugating enzyme E2 N	-0.037	-0.054	0.064	0.107	-0.041	0.034	-0.028	-0.079	0.048		0.048	0.45	0.45	unchanged
P61148		Fgf1	Fibroblast growth factor 1	-0.152	-0.074	-0.218	-0.174	0.16	0.132	0.175	0.116	0.3		-0.3	0.000641	0.000641	unchanged
P61161		Actr2	Actin-related protein 2	0.12	-0.049	0.024	0.039	-0.024	-0.027	-0.052	-0.065	0.076		0.076	0.215	0.215	unchanged
P61164		Actr1a	Alpha-centractin	-0.009	-0.082	-0.096	0.067	0.055	0.015	-0.036	0.051	0.051		-0.051	0.416	0.416	unchanged
P61202		Cops2	COP9 signalosome complex subunit 2	-0.084	0.291	0.204	-0.411	-0.173	-0.462	0.302	0.298	0.009		0.009	0.97	0.97	unchanged
D3Z6Q9		Bin2	Bridging integrator 2	-0.064	-0.312	0.063	-0.169	-0.003	-0.201	0.048	0.605	0.233		-0.233	0.22	0.22	unchanged
P61205		Arf3	ADP-ribosylation factor 3	1.478	0.145	0.105	-1.349	-0.288	0.122		-0.24	0.23		0.23	0.714	0.714	unchanged
P61211		Arl1	ADP-ribosylation factor-like protein 1	0.104	-0.101	-0.02	0.191	0.107	-0.09	-0.077	-0.148	0.095		0.095	0.311	0.311	unchanged
P61222		Abce1	ATP-binding cassette sub-family E member 1	0.07	-0.067	0.134	-0.101	0.043	-0.12	0.001	0.006	0.026		0.026	0.731	0.731	unchanged
P61226		Rap2b	Ras-related protein Rap-2b	-0.071	0.097	-0.01	-0.092	0.069	-0.048	-0.174	0.193	0.029		-0.029	0.759	0.759	unchanged
P61255		Rpl26	Large ribosomal subunit protein uL24	0.023	0.022	-0.094	0.196	-0.034	-0.003	0.036	-0.181	0.082		0.082	0.344	0.344	unchanged
P61290		Psme3	Proteasome activator complex subunit 3	0.099	0.552	0.02	-0.38	-0.189	-0.38	0.013	0.23	0.154		0.154	0.484	0.484	unchanged
P61294		Rab6b	Ras-related protein Rab-6B	0.312	-0.068	-0.06	-0.104	0.054	-0.038	-0.444	0.314	0.048		0.048	0.783	0.783	unchanged
P61327		Magoh	Protein mago nashi homolog	0.082	0.138	-0.138	0.074	0.146	-0.069	-0.164	-0.103	0.087		0.087	0.378	0.378	unchanged
P61358		Rpl27	Large ribosomal subunit protein eL27	-0.005	-0.032	0.036	-0.028	-0.016	-0.013	0.065	-0.042	0.006		-0.006	0.915	0.915	unchanged
P61406		Smg6	Telomerase-binding protein EST1A	0.599	0.43	-0.255	0.095	-0.525	-0.192	-0.061	-0.125	0.443		0.443	0.0548	0.0548	unchanged
D3Z7P3		Gls	Glutaminase kidney isoform, mitochondrial	-0.075	-0.033	-0.064	0.034	0.041	0.045	0.045	-0.028	0.06		-0.06	0.291	0.291	unchanged
P61460		Depdc5	GATOR1 complex protein DEPDC5	0.043	-0.192	0.762	0.021	-0.472	-0.237	-0.073	0.114	0.326		0.326	0.177	0.177	unchanged
P61514		Rpl37a	Large ribosomal subunit protein eL43	0.003	0.118	0.118	0.105	-0.026	-0.136	-0.097	-0.119	0.18		0.18	0.0132	0.0132	unchanged
P61620		Sec61a1	Protein transport protein Sec61 subunit alpha isoform 1	-0.022	0.069	-0.035	0.085	0.093	-0.164	-0.098	0.037	0.057		0.057	0.467	0.467	unchanged
P61750		Arf4	ADP-ribosylation factor 4	0.001	-0.015	-0.222	-0.028	0.006	0.128	-0.103	0.199	0.124		-0.124	0.199	0.199	unchanged
P61759		Vbp1	Prefoldin subunit 3	-0.434	0.576	-0.039	-0.722	-0.228	-0.603	0.694	0.72	0.3		-0.3	0.461	0.461	unchanged
P61793		Lpar1	Lysophosphatidic acid receptor 1	-0.25	0.204	0.164	0.137	-0.107	-0.063	-0.275	0.157	0.136		0.136	0.329	0.329	unchanged
P61804		Dad1	Dolichyl-diphosphooligosaccharide--protein glycosyltransferase subunit DAD1	-0.053	-0.04	-0.484	0.088	0.117	-0.228	0.149	0.416	0.236		-0.236	0.197	0.197	unchanged
P61922		Abat	4-aminobutyrate aminotransferase, mitochondrial	-0.254	-0.04	-0.127	0.189	-0.144	0.172	0.21	-0.041	0.107		-0.107	0.401	0.401	unchanged
P61924		Copz1	Coatomer subunit zeta-1	-0.043	0.273	-0.119	-0.029	-0.146	0.035	-0.47	0.465	0.049		0.049	0.805	0.805	unchanged
P61957		Sumo2	Small ubiquitin-related modifier 2	-0.082	-0.02	0.132	0.05	-0.052	-0.032	0.124	-0.155	0.049		0.049	0.558	0.558	unchanged
D7PDD4		Mpig6b	Megakaryocyte and platelet inhibitory receptor G6b		-1.173	0.253	0.506	0.429	0.083	-0.66	0.537	0.235		-0.235	0.634	0.634	unchanged
P61961		Ufm1	Ubiquitin-fold modifier 1	-0.063	-0.067	-0.062	-0.03	0.141	0.065	-0.031	0.013	0.102		-0.102	0.11	0.11	unchanged
P61963		Dcaf7	DDB1- and CUL4-associated factor 7	0.028	-0.035	-0.125	-0.006	0.134	0.221	-0.113	-0.14	0.06		-0.06	0.55	0.55	unchanged
P61965		Wdr5	WD repeat-containing protein 5	-0.214	-0.022	0.184	0.124	-0.03	-0.017	-0.038	-0.022	0.045		0.045	0.636	0.636	unchanged
P61967		Ap1s1	AP-1 complex subunit sigma-1A	0.273	-0.068	-0.441	-0.014	-0.161	-0.06	0.292	0.144	0.116		-0.116	0.5	0.5	unchanged
P61971		Nutf2	Nuclear transport factor 2	-0.011	0.159	-0.092	0.014	-0.088	-0.089	-0.097	0.17	0.044		0.044	0.631	0.631	unchanged
P61979		Hnrnpk	Heterogeneous nuclear ribonucleoprotein K	0.059	0.001	0.03	0.08	-0.039	-0.001	-0.087	-0.076	0.093		0.093	0.108	0.108	unchanged
P61982		Ywhag	14-3-3 protein gamma	-0.491	0.835	0.532	-1.079	-0.661	-1.021	0.953	0.898	0.093		-0.093	0.881	0.881	unchanged
P62046		Lrch1	Leucine-rich repeat and calponin homology domain-containing protein 1	0.079	0.019	0.139	-0.094	-0.105	0.044	-0.024	-0.092	0.08		0.08	0.29	0.29	unchanged
P62069		Usp46	Ubiquitin carboxyl-terminal hydrolase 46	0.173	0.29	-0.066	-0.091	-0.398	-0.286	0.034	0.309	0.162		0.162	0.37	0.37	unchanged
P62071		Rras2	Ras-related protein R-Ras2	0.134	-0.073	0.009	0.038	0.003	0.036	-0.105	-0.075	0.062		0.062	0.375	0.375	unchanged
A2A6A1		Gpatch8	G patch domain-containing protein 8	0.45	-0.095	0.186	0.447	-0.916	-0.041	-0.208	0.142	0.503		0.503	0.0698	0.0698	unchanged
E1U8D0		Mtcl2	Microtubule cross-linking factor 2	0	0.08	-0.657	-0.127	0.341	-0.061	0.123	0.265	0.343		-0.343	0.0832	0.0832	unchanged
Q923B6	STEAP4	Steap4	Metalloreductase STEAP4	1.099	0.636	0.601	0.966	-1.017	-1.051	-0.655	-0.614	1.66	1.66	1.66	7.23e-06	7.23e-06	up-regulated
P62082		Rps7	Small ribosomal subunit protein eS7	0.03	-0.057	-0.005	0.074	0.08	-0.017	-0.05	-0.089	0.029		0.029	0.642	0.642	unchanged
P62137		Ppp1ca	Serine/threonine-protein phosphatase PP1-alpha catalytic subunit	-0.043	0.263	0.142	-0.456	-0.1	-0.367	0.223	0.304	0.039		-0.039	0.852	0.852	unchanged
P62141		Ppp1cb	Serine/threonine-protein phosphatase PP1-beta catalytic subunit	0.019	0.16	0.091	-0.277	-0.109	-0.137	0.092	0.127	0.005		0.005	0.966	0.966	unchanged
P62192		Psmc1	26S proteasome regulatory subunit 4	0.079	-0.008	0.116	-0.092	0.017	-0.107	-0.019	-0.02	0.056		0.056	0.421	0.421	unchanged
P62196		Psmc5	26S proteasome regulatory subunit 8	-0.011	0.456	-0.058	-0.369	-0.296	-0.471	0.373	0.343	0.017		0.017	0.946	0.946	unchanged
P62242		Rps8	Small ribosomal subunit protein eS8	-0.023	-0.007	0.086	0.03	0.018	0.024	-0.066	-0.097	0.052		0.052	0.394	0.394	unchanged
P62245		Rps15a	Small ribosomal subunit protein uS8	-0.173	-0.04	0.083	0.011	0.152	0.01	-0.043	-0.033	0.051		-0.051	0.526	0.526	unchanged
P62254		Ube2g1	Ubiquitin-conjugating enzyme E2 G1	-0.186	0.037	0.156	0.058	0.056	0.114	-0.342	0.073	0.041		0.041	0.747	0.747	unchanged
P62257		Ube2h	Ubiquitin-conjugating enzyme E2 H	-0.118	-0.198	-0.01	-0.098	0.033	0.187	0	0.169	0.203		-0.203	0.0217	0.0217	unchanged
E2JF22		Piezo1	Piezo-type mechanosensitive ion channel component 1	0.038	-0.003	0.21	-0.022	-0.235	0.007	0.011	-0.041	0.12		0.12	0.188	0.188	unchanged
P62259		Ywhae	14-3-3 protein epsilon	-0.404	0.833	0.182	-0.694	-0.488	-0.846	0.483	0.9	0.033		-0.033	0.946	0.946	unchanged
P62264		Rps14	Small ribosomal subunit protein uS11	0.08	-0.136	-0.074	-0.016	-0.012	0.071	0.073	-0.022	0.064		-0.064	0.357	0.357	unchanged
P62267		Rps23	Small ribosomal subunit protein uS12	0.072	0.034	0.142	0.149	-0.152	-0.086	0.183	-0.378	0.207		0.207	0.109	0.109	unchanged
P62270		Rps18	Small ribosomal subunit protein uS13	-0.036	0.063	-0.057	-0.203	-0.066	-0.173	0.259	0.181	0.109		-0.109	0.362	0.362	unchanged
P62274		Rps29	Small ribosomal subunit protein uS14	0.178	0.053	-0.023	-0.124	-0.043	0.005	-0.082	0.002	0.051		0.051	0.52	0.52	unchanged
P62281		Rps11	Small ribosomal subunit protein uS17	0.029	0.002	0.055	0.081	0.008	-0.068	-0.049	-0.094	0.093		0.093	0.114	0.114	unchanged
P62301		Rps13	Small ribosomal subunit protein uS15	-0.13	-0.091	-0.09	-0.095	0.053	0.057	0.262	-0.001	0.194		-0.194	0.024	0.024	unchanged
P62305		Snrpe	Small nuclear ribonucleoprotein E	0.031	0.268	0.114	-0.254	0.089	-0.225	-0.282	0.225	0.088		0.088	0.58	0.58	unchanged
P62307		Snrpf	Small nuclear ribonucleoprotein F	0.184	0.45	0.362	-0.246	-0.364	-0.378	0.065	-0.107	0.384		0.384	0.0582	0.0582	unchanged
P62309		Snrpg	Small nuclear ribonucleoprotein G	0.065	-0.021	-0.187	-0.397	0	0.051	0.154	0.301	0.262		-0.262	0.0568	0.0568	unchanged
E9PUQ8		Dgkd	Diacylglycerol kinase delta	-0.139	0.256	-0.114	-0.177	0.287	0.095	0.072	-0.314	0.078		-0.078	0.615	0.615	unchanged
P62311		Lsm3	U6 snRNA-associated Sm-like protein LSm3	0.257	-0.025	-0.266	0.062	0.047	-0.032	-0.243	0.165	0.023		0.023	0.866	0.866	unchanged
P62313		Lsm6	U6 snRNA-associated Sm-like protein LSm6	0.012	0.108	-0.079	0.048	0.128	-0.06	-0.106	-0.086	0.053		0.053	0.496	0.496	unchanged
P62315		Snrpd1	Small nuclear ribonucleoprotein Sm D1	0.015	0.045	0.22	-0.015	-0.011	-0.018	-0.199	-0.072	0.141		0.141	0.101	0.101	unchanged
P62317		Snrpd2	Small nuclear ribonucleoprotein Sm D2	0.116	-0.041	-0.07	-0.162	-0.04	-0.115	0.224	0.053	0.07		-0.07	0.481	0.481	unchanged
P62320		Snrpd3	Small nuclear ribonucleoprotein Sm D3	0.06	0.11	-0.012	-0.047	-0.028	-0.189	0.159	-0.088	0.064		0.064	0.473	0.473	unchanged
P62331		Arf6	ADP-ribosylation factor 6	0.055	-0.064	0.095	0.064	0.007	0.019	-0.191	-0.019	0.084		0.084	0.27	0.27	unchanged
P62334		Psmc6	26S proteasome regulatory subunit 10B	-0.402	0.723	0.13	-0.666	-0.449	-0.756	0.608	0.779	0.099		-0.099	0.825	0.825	unchanged
P62340		Tbpl1	TATA box-binding protein-like 1	0.323	-0.101	-0.469	-0.224	0.445				0.563		-0.563	0.134	0.134	unchanged
P62342		Selenot	Thioredoxin reductase-like selenoprotein T	-0.392	0.217	0.228	-0.508	0.002	-0.401	0.163	0.657	0.219		-0.219	0.431	0.431	unchanged
P62482		Kcnab2	Voltage-gated potassium channel subunit beta-2	0.155	0.312	-0.082	-0.693	0.068	-0.705	0.529	0.382	0.146		-0.146	0.657	0.657	unchanged
Q9Z2Z9	GFPT2	Gfpt2	Glutamine--fructose-6-phosphate aminotransferase [isomerizing] 2	-0.088	0.966	0.366	0.941	-1.681		-0.538		1.656	1.656	1.656	0.0101	0.0101	up-regulated
P62484		Abi2	Abl interactor 2	-0.047	0.267	-0.233	-0.533	0.203	0.403	-0.393	0.299	0.264		-0.264	0.267	0.267	unchanged
P62488		Polr2g	DNA-directed RNA polymerase II subunit RPB7	0.026	-0.013	0.172	0.076	0.021	-0.12	-0.101	-0.095	0.139		0.139	0.0645	0.0645	unchanged
P62492		Rab11a	Ras-related protein Rab-11A		0.836	-0.275	-0.889	-0.314	-0.316	0.196	0.739	0.186		-0.186	0.693	0.693	unchanged
P62500		Tsc22d1	TSC22 domain family protein 1	-0.133	-0.319	0.053	0.086	0.012	-0.165	0.235	0.197	0.148		-0.148	0.271	0.271	unchanged
P62627		Dynlrb1	Dynein light chain roadblock-type 1	-0.08	-0.059	-0.153	-0.062	0.113	0.066	-0.012	0.152	0.168		-0.168	0.022	0.022	unchanged
P62631		Eef1a2	Elongation factor 1-alpha 2	-0.288	0.001	-0.005	0.264	-0.314	-0.116	0.284	0.141	0.006		-0.006	0.972	0.972	unchanged
P62700		Ypel5	Protein yippee-like 5		0.246		-0.679	0.669	0.331	0.613	-1.201	0.319		-0.319	0.619	0.619	unchanged
P62702		Rps4x	Small ribosomal subunit protein eS4	0.072	-0.048	0.036	0.053	-0.009	-0.026	-0.053	-0.061	0.066		0.066	0.25	0.25	unchanged
P62715		Ppp2cb	Serine/threonine-protein phosphatase 2A catalytic subunit beta isoform	0.188	-0.143	0.091	-0.134	-0.003	-0.155	-0.031	0.153	0.009		0.009	0.929	0.929	unchanged
P62717		Rpl18a	Large ribosomal subunit protein eL20	0.009	-0.185	0.012	-0.044	0.082	0.054	0.159	-0.121	0.096		-0.096	0.272	0.272	unchanged
E9PVA8		Gcn1	Stalled ribosome sensor GCN1	-0.022	0.055	0.065	-0.135	-0.072	-0.05	0.072	0.053	0.01		-0.01	0.889	0.889	unchanged
P62743		Ap2s1	AP-2 complex subunit sigma	0.002	0.229	-0.105	-0.275	0.038	-0.055	0.051	0.081	0.066		-0.066	0.555	0.555	unchanged
P62746		Rhob	Rho-related GTP-binding protein RhoB	0.115	0.185	0.14	0.164	-0.172	-0.128	-0.188	-0.151	0.311		0.311	0.000269	0.000269	unchanged
P62748		Hpcal1	Hippocalcin-like protein 1	-0.155	0.621	0.007	-0.559	-0.415	-0.689	0.531	0.624	0.034		-0.034	0.928	0.928	unchanged
P62751		Rpl23a	Large ribosomal subunit protein uL23	0.12	0.014	0.015	-0.02	0.017	-0.051	-0.028	-0.102	0.073		0.073	0.24	0.24	unchanged
P62754		Rps6	Small ribosomal subunit protein eS6	0.014	-0.035	0.03	0.062	-0.015	0.002	-0.006	-0.087	0.044		0.044	0.424	0.424	unchanged
P62761		Vsnl1	Visinin-like protein 1	0.049	0.691	-0.059	-0.96	-0.023	-0.323	0.288	0.302	0.131		-0.131	0.703	0.703	unchanged
P62774		Mtpn	Myotrophin	0.076	0.644	-0.161	-0.39	-0.227	-0.346	0.015	0.355	0.093		0.093	0.713	0.713	unchanged
P62806		H4c1	Histone H4	-0.472	0.425	0.033	-0.671	-0.143	-0.522	0.321	0.995	0.334		-0.334	0.388	0.388	unchanged
P62814		Atp6v1b2	V-type proton ATPase subunit B, brain isoform	0.026	0.033	-0.045	0.043	0.031	-0.015	-0.049	-0.059	0.037		0.037	0.498	0.498	unchanged
P62821		Rab1A	Ras-related protein Rab-1A	-0.038	-0.011	0.028	-0.038	-0.024	0.013	0.042	-0.007	0.021		-0.021	0.687	0.687	unchanged
E9PVB5		Ttc17	Tetratricopeptide repeat protein 17	0.196	-0.277			0.159		-0.333	0.208	0.052		-0.052	0.838	0.838	unchanged
P62827		Ran	GTP-binding nuclear protein Ran	0.046	-0.046	0.054	-0.002	0	-0.026	-0.067	0.006	0.035		0.035	0.526	0.526	unchanged
P62830		Rpl23	Large ribosomal subunit protein uL14	0.042	-0.12	-0.021	-0.045	-0.012	0.067	0.035	0.02	0.064		-0.064	0.295	0.295	unchanged
P62835		Rap1a	Ras-related protein Rap-1A	0.038	0.03	0.039	-0.03	-0.009	0.046	-0.128	-0.021	0.047		0.047	0.439	0.439	unchanged
P62843		Rps15	Small ribosomal subunit protein uS19	0.159	-0.088	0.093	0.087	-0.088	-0.047	0.035	-0.184	0.134		0.134	0.121	0.121	unchanged
P62849		Rps24	Small ribosomal subunit protein eS24	0.106	-0.089	0.06	0.072	-0.008	-0.017	-0.019	-0.138	0.083		0.083	0.244	0.244	unchanged
P62852		Rps25	Small ribosomal subunit protein eS25	0.076	-0.031	0.009	0.077	-0.079	-0.039	-0.001	-0.046	0.074		0.074	0.205	0.205	unchanged
P62855		Rps26	Small ribosomal subunit protein eS26	-0.107	-0.225	-0.181	-0.07	0.132	0.258	0.037	0.121	0.283		-0.283	0.0036	0.0036	unchanged
P62858		Rps28	Small ribosomal subunit protein eS28	0.052	-0.106	-0.134	-0.051	0.14	-0.174	-0.045	0.283	0.111		-0.111	0.33	0.33	unchanged
P62862		Fau	Ubiquitin-like FUBI-ribosomal protein eS30 fusion protein	-0.097	0.085	-0.003	0.041	-0.242	0.04	0.352	-0.211	0.022		0.022	0.876	0.876	unchanged
P62869		Elob	Elongin-B	0.021	-0.056	0.014	0.003	-0.014	-0.024	-0.018	0.039	0		0	0.996	0.996	unchanged
E9PVD3		Dchs1	Protocadherin-16	-0.458	0.048	-0.08	0.129	0.147	0.271	-0.196	0.106	0.172		-0.172	0.29	0.29	unchanged
P62874		Gnb1	Guanine nucleotide-binding protein G(I)/G(S)/G(T) subunit beta-1	0.075	-0.105	-0.012	0.074	0.047	0.049	-0.102	-0.06	0.024		0.024	0.73	0.73	unchanged
P62880		Gnb2	Guanine nucleotide-binding protein G(I)/G(S)/G(T) subunit beta-2	-0.008	-0.054	-0.038	0.028	-0.032	0.071	0.008	-0.01	0.027		-0.027	0.617	0.617	unchanged
P62881		Gnb5	Guanine nucleotide-binding protein subunit beta-5	0.268	0.011	-0.063	0.171	-0.85	-0.057	0.395	0.091	0.202		0.202	0.44	0.44	unchanged
P62889		Rpl30	Large ribosomal subunit protein eL30	0.045	-0.206	0.056	-0.082	-0.004	0.059	0.055	0.042	0.085		-0.085	0.276	0.276	unchanged
P62892		Rpl39	Large ribosomal subunit protein eL39	-0.129	0.296	-0.212	-0.033	0.228	-0.052	-0.116	-0.017	0.03		-0.03	0.818	0.818	unchanged
P62897		Cycs	Cytochrome c, somatic	-0.056	0.016	0.005	0.014	0.056	-0.095	0.056	-0.031	0.002		-0.002	0.977	0.977	unchanged
P62900		Rpl31	Large ribosomal subunit protein eL31	0.082	-0.107	0.014	-0.087	-0.04	-0.02	0.092	0.033	0.041		-0.041	0.553	0.553	unchanged
P62908		Rps3	Small ribosomal subunit protein uS3	-0.002	-0.004	0.094	0.012	0.006	-0.054	-0.016	-0.071	0.059		0.059	0.298	0.298	unchanged
P62911		Rpl32	Large ribosomal subunit protein eL32	0.098	-0.079	-0.105	0.017	0.101	-0.001	-0.01	-0.055	0.026		-0.026	0.713	0.713	unchanged
P62915		Gtf2b	Transcription initiation factor IIB	0.141	-0.067	-0.026	0.12	-0.019	0.079	-0.195	-0.067	0.092		0.092	0.294	0.294	unchanged
E9PVX6		Mki67	Proliferation marker protein Ki-67	0.772	0.089	0.713	0.301	-0.19	-0.809	-0.261	-0.649	0.946		0.946	0.00174	0.00174	up-regulated
P62918		Rpl8	Large ribosomal subunit protein uL2	0.07	-0.049	0.021	0.076	-0.02	-0.019	0.057	-0.172	0.068		0.068	0.345	0.345	unchanged
P62960		Ybx1	Y-box-binding protein 1	0.145	-0.062	-0.043	0.04	0.143	-0.061	-0.052	-0.145	0.049		0.049	0.57	0.57	unchanged
P62962		Pfn1	Profilin-1	-0.031	-0.063	-0.023	0.012	0.028	-0.004	0.016	0.031	0.044		-0.044	0.391	0.391	unchanged
P62983		Rps27a	Ubiquitin-ribosomal protein eS31 fusion protein	0.082	-0.025	0.064	0.007	-0.024	-0.023	-0.083	-0.034	0.073		0.073	0.202	0.202	unchanged
P62996		Tra2b	Transformer-2 protein homolog beta	0.135	-0.013	0.031	0.106	-0.123	-0.109	-0.059	-0.002	0.138		0.138	0.0516	0.0516	unchanged
P63001		Rac1	Ras-related C3 botulinum toxin substrate 1	0.039	-0.021	0.035	0	-0.003	-0.028	-0.045	-0.011	0.035		0.035	0.49	0.49	unchanged
P63002		Tle5	TLE family member 5	0.058	-0.353	0.071	-0.463	0.33	-0.186	0.52	-0.012	0.335		-0.335	0.122	0.122	unchanged
P63005		Pafah1b1	Platelet-activating factor acetylhydrolase IB subunit beta	0.04	0.007	0.052	0.026	0.039	0.005	-0.141	-0.063	0.071		0.071	0.259	0.259	unchanged
P63011		Rab3a	Ras-related protein Rab-3A	-0.21	0.102	-0.123	0.035	0.221	-0.176	0.184	-0.068	0.089		-0.089	0.463	0.463	unchanged
P63013		Prrx1	Paired mesoderm homeobox protein 1	0.352		-0.019		0.038	0.304	-0.702		0.286		0.286	0.439	0.439	unchanged
E9PXF8		Sbf2	Myotubularin-related protein 13	0.007	0.092	0.154	0.133	-0.189	-0.125	-0.013	-0.093	0.201		0.201	0.0134	0.0134	unchanged
P63017		Hspa8	Heat shock cognate 71 kDa protein	0.035	-0.052	-0.03	0.07	-0.025	0.07	-0.065	-0.038	0.02		0.02	0.738	0.738	unchanged
P63024		Vamp3	Vesicle-associated membrane protein 3	-0.096	0.489	0.433	-0.657	-0.436	-0.557	0.292	0.497	0.093		0.093	0.787	0.787	unchanged
P63028		Tpt1	Translationally-controlled tumor protein	0.147	-0.018	0.049	0.003	-0.084	-0.111	-0.061	0.041	0.099		0.099	0.158	0.158	unchanged
P63034		Cyth2	Cytohesin-2	-0.101	0.342	-0.21	0.024	-0.184	-0.179	-0.022	0.296	0.036		0.036	0.819	0.819	unchanged
P63037		Dnaja1	DnaJ homolog subfamily A member 1	0.022	-0.096	-0.097	0.206	0.079	0.152	-0.155	-0.146	0.026		0.026	0.808	0.808	unchanged
P63038		Hspd1	60 kDa heat shock protein, mitochondrial	-0.167	0.244	-0.094	-0.247	-0.026	-0.202	0.271	0.187	0.124		-0.124	0.41	0.41	unchanged
P63044		Vamp2	Vesicle-associated membrane protein 2		-0.468	-0.536		-1.126	0.671	0.143	1.282	0.744		-0.744	0.297	0.297	unchanged
P63073		Eif4e	Eukaryotic translation initiation factor 4E	-0.069	0.038	0.144	0.044	-0.165	-0.04	0.021	-0.008	0.087		0.087	0.249	0.249	unchanged
P63082		Atp6v0c	V-type proton ATPase 16 kDa proteolipid subunit c	-0.207	-0.13	0.049	0.196	0.119	0.235	-0.195	-0.101	0.037		-0.037	0.775	0.775	unchanged
P63085		Mapk1	Mitogen-activated protein kinase 1	0.013	0.124	0.036	-0.211	-0.026	-0.164	0.087	0.106	0.01		-0.01	0.917	0.917	unchanged
E9PXX9		Slc28a1	Sodium/nucleoside cotransporter 1	1.217	0.586	-0.323	-1.013	-0.778	0.123	0.161		0.281		0.281	0.627	0.627	unchanged
P63087		Ppp1cc	Serine/threonine-protein phosphatase PP1-gamma catalytic subunit	0.004	0.174	0.058	-0.425	-0.024	-0.269	0.235	0.212	0.086		-0.086	0.612	0.612	unchanged
P63094		Gnas	Guanine nucleotide-binding protein G(s) subunit alpha isoforms short	-0.036	0.37	0.208	-0.513	-0.183	-0.424	0.36	0.184	0.023		0.023	0.925	0.925	unchanged
P63101		Ywhaz	14-3-3 protein zeta/delta	-0.213	0.349	0.18	-0.504	-0.211	-0.47	0.379	0.455	0.085		-0.085	0.757	0.757	unchanged
P63139		Nfyb	Nuclear transcription factor Y subunit beta	-0.103	0.182	0.216	0.075	-0.279	0.22	-0.364	0.019	0.194		0.194	0.213	0.213	unchanged
P63147		Ube2b	Ubiquitin-conjugating enzyme E2 B	0.385	-0.439	-0.096	0.193	0.201	-0.078	-0.085	-0.114	0.03		0.03	0.871	0.871	unchanged
P63154		Crnkl1	Crooked neck-like protein 1	-0.317	0.169	0.105	-0.032	0.115	-0.032	-0.058	0.016	0.029		-0.029	0.801	0.801	unchanged
P63158		Hmgb1	High mobility group protein B1	0.109	-0.027	0.016	0.021	0.01	0.041	-0.135	-0.07	0.068		0.068	0.312	0.312	unchanged
P63166		Sumo1	Small ubiquitin-related modifier 1	0.227	0.055	0.159	-0.494	0.235	0.056	-0.119	-0.153	0.018		-0.018	0.919	0.919	unchanged
P63168		Dynll1	Dynein light chain 1, cytoplasmic	0.265	0.354	0.082	-0.153	-0.11	-0.466	-0.485	0.479	0.283		0.283	0.25	0.25	unchanged
P63242		Eif5a	Eukaryotic translation initiation factor 5A-1	0.119	-0.108	0.088	-0.006	-0.016	-0.085	-0.037	0.009	0.055		0.055	0.431	0.431	unchanged
A0A0B4J1G0		Fcgr4	Low affinity immunoglobulin gamma Fc region receptor III-A	0.675	0.297	-0.073	-0.152				-0.769	0.956		0.956	0.0451	0.0451	up-regulated
A2A6Q5		Cdc27	Cell division cycle protein 27 homolog	-0.362	0.295	0.076	-0.418	0.099	0.139	0.26	-0.124	0.196		-0.196	0.295	0.295	unchanged
E9PY46		Ift140	Intraflagellar transport protein 140 homolog	-0.038	-0.151	0.204	-0.251	0.109	0.211	0.078	-0.198	0.109		-0.109	0.409	0.409	unchanged
P63254		Crip1	Cysteine-rich protein 1	-0.083	-0.103	-0.16	-0.075	0.191	0.062	0.001	0.132	0.202		-0.202	0.0114	0.0114	unchanged
P63260		Actg1	Actin, cytoplasmic 2	-0.098	0.043	0.098	-0.138	0.044	-0.015	-0.213	0.245	0.039		-0.039	0.726	0.726	unchanged
P63268		Actg2	Actin, gamma-enteric smooth muscle	-0.294	-0.078	-0.102	0.057	0.001	0.175	0.09	0.117	0.2		-0.2	0.0475	0.0475	unchanged
P63271		Supt4h1a	Transcription elongation factor SPT4-A	0	0.019	-0.057	-0.08	0.328	0.007	0.029	-0.28	0.051		-0.051	0.687	0.687	unchanged
P63276		Rps17	Small ribosomal subunit protein eS17	-0.053	0.259	-0.027	-0.431	-0.235	-0.395	0.518	0.328	0.117		-0.117	0.632	0.632	unchanged
P63280		Ube2i	SUMO-conjugating enzyme UBC9	-0.053	-0.074	-0.215	-0.124	0.136	0.003	0.253	0.039	0.224		-0.224	0.0177	0.0177	unchanged
P63321		Rala	Ras-related protein Ral-A	-0.025	0.543	0.112	-0.502	-0.359	-0.631	0.362	0.466	0.072		0.072	0.82	0.82	unchanged
P63323		Rps12	Small ribosomal subunit protein eS12	0.037	0.057	-0.06	0.029	0.033	-0.108	-0.198	0.176	0.04		0.04	0.665	0.665	unchanged
P63325		Rps10	Small ribosomal subunit protein eS10	0.034	-0.148	0.006	-0.046	0.061	0.022	0.009	0.027	0.068		-0.068	0.28	0.28	unchanged
P63328		Ppp3ca	Protein phosphatase 3 catalytic subunit alpha	0.028	-0.028	-0.041	-0.034	0.039	-0.022	-0.005	0.028	0.029		-0.029	0.579	0.579	unchanged
E9PYH6		Setd1a	Histone-lysine N-methyltransferase SETD1A	-0.136	-0.491	0.346	0.386	-0.176	0.35	0.362	-0.676	0.061		0.061	0.838	0.838	unchanged
P63330		Ppp2ca	Serine/threonine-protein phosphatase 2A catalytic subunit alpha isoform	-0.025	0.081	0.059	-0.155	-0.091	-0.176	0.131	0.142	0.012		-0.012	0.908	0.908	unchanged
P67778		Phb1	Prohibitin 1	0.065	0.244	-0.359	-0.376	0.112	0.012	-0.141	0.409	0.204		-0.204	0.283	0.283	unchanged
P67871		Csnk2b	Casein kinase II subunit beta	0.06	-0.017	0.008	-0.065	-0.041	0.18	-0.157	-0.003	0.002		0.002	0.983	0.983	unchanged
P67984		Rpl22	Large ribosomal subunit protein eL22	-0.033	-0.031	-0.008	0.115	0.103	-0.148	0.076	-0.108	0.03		0.03	0.714	0.714	unchanged
P68037		Ube2l3	Ubiquitin-conjugating enzyme E2 L3	-0.091	-0.017	-0.04	-0.018	0.039	0.034	0.019	0.039	0.074		-0.074	0.166	0.166	unchanged
P68040		Rack1	Small ribosomal subunit protein RACK1	0.044	-0.008	0.054	0.041	-0.017	-0.003	-0.047	-0.099	0.074		0.074	0.186	0.186	unchanged
P68134		Acta1	Actin, alpha skeletal muscle	-0.122	-0.039	-0.063	0.041	-0.047	0.092	0.068	0.036	0.083		-0.083	0.212	0.212	unchanged
P68181		Prkacb	cAMP-dependent protein kinase catalytic subunit beta	-0.031	0.213	-0.055	-0.174	-0.135	0.046	-0.02	0.122	0.015		-0.015	0.882	0.882	unchanged
P68254		Ywhaq	14-3-3 protein theta	-0.127	0.427	-0.015	-0.17	-0.167	-0.263	0.117	0.163	0.066		0.066	0.688	0.688	unchanged
P68368		Tuba4a	Tubulin alpha-4A chain	-0.03	-0.029	-0.003	0.03	-0.009	0.029	-0.035	0.011	0.007		-0.007	0.89	0.89	unchanged
E9PYK3		Parp4	Protein mono-ADP-ribosyltransferase PARP4	0.126	-0.025	-0.157	-0.042	0.129	0.01	-0.113	0.037	0.04		-0.04	0.636	0.636	unchanged
P68369		Tuba1a	Tubulin alpha-1A chain	-0.08	-0.061	0.07	0.089	0.022	-0.029	-0.016	-0.03	0.018		0.018	0.778	0.778	unchanged
P68372		Tubb4b	Tubulin beta-4B chain	-0.031	0	-0.002	0.048	-0.003	0.02	-0.074	0.008	0.016		0.016	0.765	0.765	unchanged
P68373		Tuba1c	Tubulin alpha-1C chain	0.034	-0.035	0.016	0.08	-0.01	-0.018	-0.065	-0.037	0.056		0.056	0.309	0.309	unchanged
P68404		Prkcb	Protein kinase C beta type	-0.04	-0.241	-0.089	-0.067	0.025	-0.008	0.009	0.375	0.21		-0.21	0.074	0.074	unchanged
P68510		Ywhah	14-3-3 protein eta	-0.259	0.721	0.18	-0.52	-0.367	-0.9	0.353	0.756	0.07		0.07	0.868	0.868	unchanged
P69566		Ranbp9	Ran-binding protein 9	0.152	-0.033	0.133	0.05	-0.088	-0.028	-0.001	-0.219	0.159		0.159	0.0621	0.0621	unchanged
P70121		Zhx1	Zinc fingers and homeoboxes protein 1	0.852		0.387	0.196	-0.077	-0.54	-0.34	-0.501	0.843		0.843	0.00295	0.00295	up-regulated
P70122		Sbds	Ribosome maturation protein SBDS	-0.108	0.307	0.074	-0.37	-0.236	-0.416	0.298	0.417	0.04		-0.04	0.863	0.863	unchanged
P70158		Smpdl3a	Cyclic GMP-AMP phosphodiesterase SMPDL3A	-0.105	0.103	-0.081	0.232	0.171	0.008	-0.178	-0.186	0.083		0.083	0.481	0.481	unchanged
P70168		Kpnb1	Importin subunit beta-1	-0.008	0.257	0.237	-0.319	-0.265	-0.369	0.223	0.209	0.092		0.092	0.636	0.636	unchanged
E9PYL2		Prr12	Proline-rich protein 12	-0.27	0.128	-0.289	-0.233	0.213	0.499	-0.358	0.276	0.324		-0.324	0.127	0.127	unchanged
P70170		Abcc9	ATP-binding cassette sub-family C member 9	-0.808		-0.113		0.075	0.197	0.357	0.258	0.682		-0.682	0.0169	0.0169	down-regulated
P70175		Dlg3	Disks large homolog 3	0.04	-0.123	0.071	-0.137	0.004	0.159	0.023	-0.071	0.066		-0.066	0.426	0.426	unchanged
P70180		Npr3	Atrial natriuretic peptide receptor 3	0.215	-0.134	0.484	0.716	-0.34	-0.062	-0.526	-0.387	0.649		0.649	0.00937	0.00937	up-regulated
P70182		Pip5k1a	Phosphatidylinositol 4-phosphate 5-kinase type-1 alpha	-0.094	-0.332	0.111	-0.206	0.112	0.344	0.141	-0.111	0.252		-0.252	0.0814	0.0814	unchanged
P70188		Kifap3	Kinesin-associated protein 3	-0.028	0.077	-0.4	-0.053	0.175	-0.053	0.122	0.126	0.194		-0.194	0.122	0.122	unchanged
P70194		Clec4f	C-type lectin domain family 4 member F	-0.286	0.329	-0.406	-0.109	0.084	-0.028	-0.288	0.67	0.228		-0.228	0.359	0.359	unchanged
P70195		Psmb7	Proteasome subunit beta type-7	-0.219	0.135	0.121	-0.025	-0.078	-0.236	0.163	0.105	0.014		0.014	0.905	0.905	unchanged
P70196		Traf6	TNF receptor-associated factor 6	0.295	-0.792	0.15	0.578	0.087	-0.331	-0.08	0.059	0.124		0.124	0.669	0.669	unchanged
E9PYY5		Dnai4	Dynein axonemal intermediate chain 4	0.325	-0.566	0.022	0.136	0.273	0.196	0.179	-0.599	0.033		-0.033	0.899	0.899	unchanged
P70202		Lxn	Latexin	0.081	-0.179	0.066	0.183	-0.048	0.099	-0.102	-0.136	0.084		0.084	0.395	0.395	unchanged
P70206		Plxna1	Plexin-A1	-0.062	-0.194	-0.097	-0.016	0.054	0.185	-0.013	0.11	0.176		-0.176	0.0327	0.0327	unchanged
P70207		Plxna2	Plexin-A2	-0.135	0.096	0.32	0.269	-0.516	-0.108	-0.223	0.262	0.284		0.284	0.145	0.145	unchanged
P70210		Tead3	Transcriptional enhancer factor TEF-5	-0.423	0.423	0.36	0.252	-0.596	-0.587	-0.092	0.628	0.315		0.315	0.342	0.342	unchanged
P70218		Map4k1	Mitogen-activated protein kinase kinase kinase kinase 1	0.124	0.43	-0.072		0.695	-0.505	-0.011	-0.707	0.293		0.293	0.42	0.42	unchanged
P70224		Gimap1	GTPase IMAP family member 1	-0.218	-0.098	-0.306	0.22	0.333	0.009	-0.174	0.2	0.193		-0.193	0.232	0.232	unchanged
P70227		Itpr3	Inositol 1,4,5-trisphosphate receptor type 3	-0.078	0.04	-0.043	0.114	-0.059	0.018	0.009	-0.035	0.025		0.025	0.697	0.697	unchanged
P70236		Map2k6	Dual specificity mitogen-activated protein kinase kinase 6	-0.237	-0.074	0.04	0.086	-0.015	0.138	0.173	-0.146	0.084		-0.084	0.436	0.436	unchanged
P70245		Ebp	3-beta-hydroxysteroid-Delta(8),Delta(7)-isomerase	-0.06	0.233	-0.106	-0.083	-0.175	-0.032	-0.074	0.263	0		0	0.997	0.997	unchanged
P70248		Myo1f	Unconventional myosin-If	0.477	0.07	0.003	-0.217	-0.148	-0.098	0.013	-0.134	0.175		0.175	0.247	0.247	unchanged
E9PZJ8		Ascc3	Activating signal cointegrator 1 complex subunit 3	-0.134	0.196	-0.162	-0.165	-0.02	0.072	0.026	0.153	0.124		-0.124	0.233	0.233	unchanged
P70255		Nfic	Nuclear factor 1 C-type	-0.196	-0.252	-0.43	0.1	0.094	0.473	0.106	0.071	0.38		-0.38	0.025	0.025	down-regulated
P70257		Nfix	Nuclear factor 1 X-type	-0.051	0.059	-0.074	-0.075	0.12	0.052	-0.041	-0.023	0.062		-0.062	0.353	0.353	unchanged
P70261		Pald1	Paladin	0.049	-0.097	0.039	0.115	-0.058	0.074	-0.114	-0.042	0.061		0.061	0.405	0.405	unchanged
P70265		Pfkfb2	6-phosphofructo-2-kinase/fructose-2,6-bisphosphatase 2	-0.178	0.024	-0.032	-0.279	0.194	0.127	0.06	0.05	0.224		-0.224	0.0265	0.0265	unchanged
P70268		Pkn1	Serine/threonine-protein kinase N1	0.099	-0.184	-0.1	-0.001	0.126	0.089	-0.036	-0.028	0.084		-0.084	0.322	0.322	unchanged
P70269		Ctse	Cathepsin E	0.366	-0.338	0.28	0.18	-0.243	-0.914	-0.133	0.768	0.252		0.252	0.478	0.478	unchanged
P70271		Pdlim4	PDZ and LIM domain protein 4	-0.01	0.047	-0.093	-0.001	0.051	0.01	0.013	-0.051	0.02		-0.02	0.73	0.73	unchanged
P70274		Selenop	Selenoprotein P	-0.091	-0.229	-0.216	-0.228	0.431	0.392	-0.577	0.483	0.373		-0.373	0.146	0.146	unchanged
P70275		Sema3e	Semaphorin-3E	-0.029	-0.111	-0.491	-0.309	0.337	0.17	0.135	0.262	0.461		-0.461	0.00333	0.00333	down-regulated
P70279		Surf6	Surfeit locus protein 6	-0.247	0.021	-0.274	0.053	0.394	0.093	-0.006	-0.068	0.215		-0.215	0.13	0.13	unchanged
E9PZM4		Chd2	Chromodomain-helicase-DNA-binding protein 2	0.078	-0.006	0.131	0.209	-0.212	-0.243	0.171	-0.162	0.214		0.214	0.0748	0.0748	unchanged
P70280		Vamp7	Vesicle-associated membrane protein 7	-0.187	-0.024	0.107	0.018	0.077	0.213	-0.096	-0.142	0.034		-0.034	0.743	0.743	unchanged
P70288		Hdac2	Histone deacetylase 2	0.144	-0.012	-0.03	0.026	-0.088	-0.018	0.087	-0.145	0.073		0.073	0.344	0.344	unchanged
P70290		Mpp1	55 kDa erythrocyte membrane protein	0.365	-0.017	0.082	0.078	-0.205	-0.153	-0.18	-0.004	0.263		0.263	0.0255	0.0255	unchanged
P70295		Aup1	Lipid droplet-regulating VLDL assembly factor AUP1	-0.033	-0.174	-0.154	0.076	0.111	0.064	-0.084	0.159	0.134		-0.134	0.148	0.148	unchanged
P70296		Pebp1	Phosphatidylethanolamine-binding protein 1	-0.051	-0.12	0.034	0.021	-0.031	0.078	0.049	-0.014	0.05		-0.05	0.435	0.435	unchanged
P70297		Stam	Signal transducing adapter molecule 1	-0.081	-0.041	0.062	0.024	0.034	0.063	-0.03	-0.065	0.009		-0.009	0.878	0.878	unchanged
P70302		Stim1	Stromal interaction molecule 1	0.029	-0.031	0.04	0.074	-0.04	-0.024	-0.178	0.095	0.065		0.065	0.384	0.384	unchanged
P70303		Ctps2	CTP synthase 2	-0.045	-0.099	-0.103	0.001	0.047	0.115	0.141	-0.092	0.114		-0.114	0.136	0.136	unchanged
P70313		Nos3	Nitric oxide synthase 3	-0.166	0.255	-0.254	-0.178	0.073	0.022	0.021	0.193	0.163		-0.163	0.203	0.203	unchanged
P70315		Was	Actin nucleation-promoting factor WAS	0.269	-0.011	0	-0.319	-0.064	-0.306	0.154	0.243	0.022		-0.022	0.893	0.893	unchanged
E9Q0S6		Tns1	Tensin-1	-0.068	-0.045	-0.027	0.026	0.024	0.092	-0.02	-0.017	0.048		-0.048	0.401	0.401	unchanged
P70318		Tial1	Nucleolysin TIAR	0.152	0.105	0.003	0.035	-0.13	-0.01	-0.074	-0.115	0.156		0.156	0.0319	0.0319	unchanged
P70324		Tbx3	T-box transcription factor TBX3	0.348	0.027	0.317	0.31	-0.536	-0.468	-0.026		0.594		0.594	0.00574	0.00574	up-regulated
P70325		Tbx4	T-box transcription factor TBX4	-0.156	-0.526	0.062		0.094		0.18	0.293	0.396		-0.396	0.0545	0.0545	unchanged
P70333		Hnrnph2	Heterogeneous nuclear ribonucleoprotein H2	-0.022	-0.071	0.159	0.288	-0.123	-0.008	-0.206	-0.052	0.186		0.186	0.0864	0.0864	unchanged
P70335		Rock1	Rho-associated protein kinase 1	0.023	-0.032	0.012	-0.013	0.026	0.032	-0.048	-0.035	0.004		0.004	0.943	0.943	unchanged
P70336		Rock2	Rho-associated protein kinase 2	-0.014	0.039	0.016	-0.064	-0.03	0.065	0.015	-0.061	0.003		-0.003	0.958	0.958	unchanged
P70340		Smad1	Mothers against decapentaplegic homolog 1	0.209	0.128	0.233	-0.116	0.084	-0.085	0.06	-0.548	0.236		0.236	0.167	0.167	unchanged
P70345		Bcl2l2	Bcl-2-like protein 2	-0.018	0.139		-0.016	-0.096	-0.121	0.442	-0.361	0.069		0.069	0.721	0.721	unchanged
P70347		Tank	TRAF family member-associated NF-kappa-B activator	-0.364	0.438	-0.537	-0.249	-0.128	-0.109	0.62	0.294	0.347		-0.347	0.205	0.205	unchanged
E9Q137		Tex264	Testis-expressed protein 264 homolog	0.056	-0.026	0.093	-0.193	-0.117	0.05	0.176	-0.074	0.026		-0.026	0.785	0.785	unchanged
P70349		Hint1	Adenosine 5'-monophosphoramidase HINT1	-0.015	0.009	-0.022	0.091	0.029	0.028	-0.131	-0.023	0.04		0.04	0.532	0.532	unchanged
P70351		Ezh1	Histone-lysine N-methyltransferase EZH1	-0.133	0.254	-0.639	-0.865	-0.107	0.619	-0.146	0.983	0.683		-0.683	0.0769	0.0769	unchanged
P70353		Nfyc	Nuclear transcription factor Y subunit gamma	0.171	-0.278	-0.09	0.033	0.132	0.008	0.009	-0.019	0.074		-0.074	0.486	0.486	unchanged
P70362		Ufd1	Ubiquitin recognition factor in ER-associated degradation protein 1	-0.042	0.132	-0.091	0.028	-0.011	-0.05	-0.039	0.039	0.022		0.022	0.744	0.744	unchanged
P70365		Ncoa1	Nuclear receptor coactivator 1	0.018	0.056	-0.369	0.169	-0.031	-0.083	-0.034	0.239	0.054		-0.054	0.688	0.688	unchanged
P70372		Elavl1	ELAV-like protein 1	0.048	-0.02	-0.075	-0.013	0.024	0.033	0.001	-0.032	0.021		-0.021	0.694	0.694	unchanged
P70375		F7	Coagulation factor VII	1.09	0.017	0.577	0.582	-0.71		-2.149	0.552	1.336		1.336	0.0665	0.0665	unchanged
P70380		Il18	Interleukin-18	-0.076	-0.167	0.096	0.859	-0.846		0.101		0.55		0.55	0.207	0.207	unchanged
P70387		Hfe	Hereditary hemochromatosis protein homolog	-0.067	0.107	-0.058	0.04	-0.134	-0.008	0.282	-0.197	0.02		0.02	0.863	0.863	unchanged
P70388		Rad50	DNA repair protein RAD50	0.088	-0.12	0.019	0.058	-0.051	-0.016	-0.01	-0.002	0.031		0.031	0.631	0.631	unchanged
E9Q1P8		Irf2bp2	Interferon regulatory factor 2-binding protein 2	0.243	0.197	0.12	0.155	-0.21	-0.127	-0.14	-0.275	0.367		0.367	0.000327	0.000327	unchanged
Q04999	INHBB	Inhbb	Inhibin beta B chain	0.192	0.761	1.549	0.758	-0.889	-0.905	-0.64	-0.859	1.638	1.638	1.638	0.000252	0.000252	up-regulated
P70392		Rasgrf2	Ras-specific guanine nucleotide-releasing factor 2	-0.129	0.109	-0.583	0.2	-0.257	0.273	0.034	0.319	0.193		-0.193	0.362	0.362	unchanged
P70398		Usp9x	Ubiquitin carboxyl-terminal hydrolase 9X	0.049	-0.034	0.001	0.026	-0.004	-0.04	-0.046	0.013	0.03		0.03	0.57	0.57	unchanged
P70399		Tp53bp1	TP53-binding protein 1	-0.022	-0.076	0.129	-0.075	-0.096	-0.012	-0.103	0.22	0.013		-0.013	0.889	0.889	unchanged
P70403		Cux1	Protein CASP	-0.393	-1.107	0.442	-0.564	0.51	0.349	0.112	0.615	0.802		-0.802	0.0305	0.0305	down-regulated
P70404		Idh3g	Isocitrate dehydrogenase [NAD] subunit gamma 1, mitochondrial	-0.107	0.053	-0.135	-0.104	0.103	-0.024	0.224	-0.044	0.138		-0.138	0.128	0.128	unchanged
P70414		Slc8a1	Sodium/calcium exchanger 1	0.018	-0.104	-0.103	0.072	-0.129	0.325	-0.273	0.16	0.05		-0.05	0.719	0.719	unchanged
P70419		Galnt3	Polypeptide N-acetylgalactosaminyltransferase 3	-0.246	0.197	-0.051	-0.105	0.066	0.009	0.219	-0.122	0.094		-0.094	0.428	0.428	unchanged
P70424		Erbb2	Receptor tyrosine-protein kinase erbB-2	0.14	-0.255	-0.105	0.355	-0.072	-0.038	-0.036	-0.023	0.076		0.076	0.569	0.569	unchanged
P70426		Rit1	GTP-binding protein Rit1	-0.309	0.162	0.453	-0.231	-0.672	-0.549	0.529	0.582	0.046		0.046	0.895	0.895	unchanged
A2A791		Zmym4	Zinc finger MYM-type protein 4	0.264	0.264	-0.074	-0.475	-0.039	-0.021	-0.208	0.255	0.002		-0.002	0.992	0.992	unchanged
E9Q236		Abcc4	ATP-binding cassette sub-family C member 4	-0.067	0.114	-0.109	-0.091	0.022	-0.142	0.094	0.146	0.068		-0.068	0.447	0.447	unchanged
P70428		Ext2	Exostosin-2	-0.107	0.109	0.328	0.184	0.337	-0.043	-0.499	-0.344	0.266		0.266	0.195	0.195	unchanged
P70429		Evl	Ena/VASP-like protein	-0.007	-0.215	-0.152	0.066	0.228	0.1	-0.156	0.101	0.145		-0.145	0.194	0.194	unchanged
P70441		Nherf1	Na(+)/H(+) exchange regulatory cofactor NHE-RF1	0.125	0.032	-0.065	-0.029	0.02	0.029	-0.134	-0.014	0.041		0.041	0.566	0.566	unchanged
P70444		Bid	BH3-interacting domain death agonist	0.163	0.716	0.177	-2.016	-0.069	-0.185	0.343	0.837	0.471		-0.471	0.437	0.437	unchanged
P70445		Eif4ebp2	Eukaryotic translation initiation factor 4E-binding protein 2	-0.008	-0.059	0.151	-0.194	0.234	-0.119	-0.035	-0.004	0.047		-0.047	0.663	0.663	unchanged
P70451		Fer	Tyrosine-protein kinase Fer	-0.11	-0.066	-0.154	-0.076	0.181	0.072	-0.096	0.214	0.194		-0.194	0.0404	0.0404	unchanged
P70452		Stx4	Syntaxin-4	0.08	-0.167	-0.008	-0.092	0.074	-0.369	0.258	0.19	0.085		-0.085	0.564	0.564	unchanged
P70459		Erf	ETS domain-containing transcription factor ERF	-0.971	0.613	0.158	-0.543	-0.066	0.138	0.188	0.449	0.363		-0.363	0.304	0.304	unchanged
P70460		Vasp	Vasodilator-stimulated phosphoprotein	0.09	0.05	0.162	0.023	-0.033	-0.129	-0.101	-0.096	0.171		0.171	0.0165	0.0165	unchanged
E9Q286		Ice1	Little elongation complex subunit 1		0.356	-0.484	0.448	0.371			-0.713	0.278		0.278	0.567	0.567	unchanged
P70662		Ldb1	LIM domain-binding protein 1	-0.899	-0.18	0.099	0.446	0.811	0.275	-0.694	0.108	0.258		-0.258	0.512	0.512	unchanged
P70663		Sparcl1	SPARC-like protein 1	0.173	0.062	-0.45	-0.108	0.124	0.172	-0.089	0.082	0.153		-0.153	0.301	0.301	unchanged
P70665		Siae	Sialate O-acetylesterase	0.159	0.423	0.211	-0.136	0.174	-0.677	0.337	-0.525	0.337		0.337	0.214	0.214	unchanged
P70669		Phex	Phosphate-regulating neutral endopeptidase PHEX	-0.275	-0.218	0.23	0.272	-0.872	0.387	0.556	-0.116	0.013		0.013	0.967	0.967	unchanged
P70670		Naca	Nascent polypeptide-associated complex subunit alpha, muscle-specific form	-0.027	-0.089	0.034	-0.086	-0.028	0.015	0.106	0.039	0.075		-0.075	0.234	0.234	unchanged
P70671		Irf3	Interferon regulatory factor 3	-0.044	-0.031	0.086	0.07	-0.067	0.042	-0.124	0.033	0.049		0.049	0.472	0.472	unchanged
P70677		Casp3	Caspase-3	0.027	-0.019	-0.065	0.026	-0.068	-0.158	0.163	0.059	0.007		-0.007	0.935	0.935	unchanged
P70694		Akr1c6	Estradiol 17 beta-dehydrogenase 5	-0.868	0.552	0.517	-0.151		0.383	-0.451		0.046		0.046	0.926	0.926	unchanged
P70697		Urod	Uroporphyrinogen decarboxylase	-0.101	0.127	0.187	-0.095	-0.059	-0.41	0.115	0.202	0.067		0.067	0.652	0.652	unchanged
P70698		Ctps1	CTP synthase 1	0.223	-0.226	0.083	0.128	0.016	-0.102	-0.114	-0.041	0.112		0.112	0.299	0.299	unchanged
E9Q2M9		Wdfy4	WD repeat- and FYVE domain-containing protein 4	-0.052	0.036	-0.104	-0.169	0.22	-0.01	0.115	-0.073	0.135		-0.135	0.144	0.144	unchanged
P70699		Gaa	Lysosomal alpha-glucosidase	-0.014	-0.089	0.031	-0.002	0.026	-0.045	0.089	-0.03	0.029		-0.029	0.635	0.635	unchanged
P70704		Atp8a1	Phospholipid-transporting ATPase IA	-0.018	0.067	-0.029	-0.003	0.016	-0.013	0.014	-0.069	0.017		0.017	0.752	0.752	unchanged
P80313		Cct7	T-complex protein 1 subunit eta	-0.025	0.015	-0.002	-0.031	-0.052	-0.078	0.071	0.069	0.013		-0.013	0.826	0.826	unchanged
P80314		Cct2	T-complex protein 1 subunit beta	0.167	0.368	-0.293	-0.094	0.047	-0.301	-0.415	0.485	0.083		0.083	0.722	0.722	unchanged
P80315		Cct4	T-complex protein 1 subunit delta	0.018	0.024	-0.004	-0.181	-0.016	-0.085	0.13	0.079	0.063		-0.063	0.434	0.434	unchanged
P80316		Cct5	T-complex protein 1 subunit epsilon	-0.126	0.447	-0.046	-0.412	-0.253	-0.318	0.325	0.348	0.06		-0.06	0.801	0.801	unchanged
P80317		Cct6a	T-complex protein 1 subunit zeta	-0.108	0.266	0.048	-0.31	-0.165	-0.273	0.285	0.223	0.044		-0.044	0.804	0.804	unchanged
P80318		Cct3	T-complex protein 1 subunit gamma	-0.091	0.364	0.04	-0.351	-0.229	-0.356	0.314	0.275	0.011		-0.011	0.961	0.961	unchanged
P81068		Irx1	Iroquois-class homeodomain protein IRX-1		-0.24	-0.385	0.356		-0.303	-0.038	0.597	0.175		-0.175	0.582	0.582	unchanged
P81069		Gabpb2	GA-binding protein subunit beta-2	-0.98	-0.474	0.416	0.177	0.217	-0.125	0.603	0.132	0.422		-0.422	0.216	0.216	unchanged
E9Q309		Cep350	Centrosome-associated protein 350	0.252	0.372	0.385	0.575	-0.88	-0.601	0.095	-0.232	0.8		0.8	0.00456	0.00456	up-regulated
P81117		Nucb2	Nucleobindin-2	-0.084	0.164	0.061	-0.305	-0.032	-0.245	0.297	0.11	0.073		-0.073	0.621	0.621	unchanged
P81122		Irs2	Insulin receptor substrate 2	0.211	0.297	0.614	0.317	-0.542	-0.248	-0.33	-0.353	0.728		0.728	0.000151	0.000151	up-regulated
Q9QUR8	SEMA7A	Sema7a	Semaphorin-7A	0.757	0.788	0.907	0.754	-0.83	-1	-0.735	-0.677	1.612	1.612	1.612	8.83e-08	8.83e-08	up-regulated
P81270		Erg	Transcriptional regulator ERG	0.007	-0.159	-0.06	0.116	0.079	0.223	-0.005	-0.235	0.04		-0.04	0.727	0.727	unchanged
P82198		Tgfbi	Transforming growth factor-beta-induced protein ig-h3	0.159	0.048	-0.077	0.064	0	0.027	-0.162	-0.094	0.106		0.106	0.19	0.19	unchanged
P82343		Renbp	N-acylglucosamine 2-epimerase	-0.234	0.327	0.254	-0.08	-0.188	-0.488	0.093	0.282	0.142		0.142	0.489	0.489	unchanged
P82347		Sgcd	Delta-sarcoglycan	0.01	-0.206	-0.064	0.076	0.04	0.18	-0.056	-0.014	0.083		-0.083	0.35	0.35	unchanged
P82348		Sgcg	Gamma-sarcoglycan	-0.024	0.108	0.191	0.245	-0.018	-0.183	0.035	-0.388	0.268		0.268	0.0402	0.0402	unchanged
P82349		Sgcb	Beta-sarcoglycan	-0.027	-0.092	0.073	-0.125	0.023	0.128	-0.162	0.148	0.077		-0.077	0.401	0.401	unchanged
P82350		Sgca	Alpha-sarcoglycan	-0.675	0.429	0.219	0.433	-0.017	-0.243	0.152	-0.334	0.212		0.212	0.433	0.433	unchanged
E9Q394		Akap13	A-kinase anchor protein 13	0.013	0.018	0.004	0.086	-0.08	-0.01	-0.026	-0.039	0.069		0.069	0.211	0.211	unchanged
P83093		Stim2	Stromal interaction molecule 2	-0.041	0.042	-0.444	-0.057	0.113	0.171	-0.011	0.192	0.241		-0.241	0.068	0.068	unchanged
P83510		Tnik	Traf2 and NCK-interacting protein kinase	-0.141	0.033	0.144	-0.109	-0.302	-0.133	0.119	0.354	0.028		-0.028	0.855	0.855	unchanged
P83741		Wnk1	Serine/threonine-protein kinase WNK1	0.097	-0.053	0.003	-0.004	-0.003	0.023	-0.06	-0.039	0.031		0.031	0.602	0.602	unchanged
P83870		Phf5a	PHD finger-like domain-containing protein 5A	0.172	0.005	0.207	0.2	-0.104	-0.163	-0.252	-0.1	0.301		0.301	0.00281	0.00281	unchanged
P83877		Txnl4a	Thioredoxin-like protein 4A	0.197	0.655	0.373	-0.889	0.202	0.38	-1.238	0.285	0.177		0.177	0.708	0.708	unchanged
P83882		Rpl36a	Large ribosomal subunit protein eL42	0.08	-0.262	0.056	-0.001	0.158	0.011	0.019	-0.096	0.055		-0.055	0.581	0.581	unchanged
P83887		Tubg1	Tubulin gamma-1 chain	0.201	0.097	-0.052	-0.216	0.061	-0.046	0.051	-0.129	0.023		0.023	0.823	0.823	unchanged
P83917		Cbx1	Chromobox protein homolog 1	0.163	-0.083	-0.103	-0.086	-0.124	0.154	-0.024	0.068	0.046		-0.046	0.625	0.625	unchanged
P83940		Eloc	Elongin-C	0.065	-0.043	-0.061	0.003	0.015	-0.034	-0.047	0.067	0.009		-0.009	0.875	0.875	unchanged
P84084		Arf5	ADP-ribosylation factor 5	0.026	0.066	-0.023	-0.048	-0.006	-0.026	-0.14	0.117	0.019		0.019	0.791	0.791	unchanged
E9Q3C1		C2cd2	C2 domain-containing protein 2	0.084	0.092	-0.059	-0.007	-0.074	-0.021	-0.043	-0.007	0.064		0.064	0.302	0.302	unchanged
P84086		Cplx2	Complexin-2		-0.73			-0.343	0.021	0.492	0.529	0.905		-0.905	0.0681	0.0681	unchanged
P84089		Erh	Enhancer of rudimentary homolog	0.174	-0.285	-0.195	-0.684	0.438	0.099	0.044	0.373	0.486		-0.486	0.0307	0.0307	down-regulated
P84091		Ap2m1	AP-2 complex subunit mu	0.09	-0.043	0.132	0.038	-0.05	0.061	-0.135	-0.127	0.117		0.117	0.132	0.132	unchanged
P84096		Rhog	Rho-related GTP-binding protein RhoG	0.081	-0.088	0.079	0.11	-0.041	-0.067	-0.084	-0.025	0.1		0.1	0.147	0.147	unchanged
P84099		Rpl19	Large ribosomal subunit protein eL19	-0.068	0.089	0.07	0.139	-0.03	-0.066	-0.033	-0.135	0.124		0.124	0.0914	0.0914	unchanged
P84104		Srsf3	Serine/arginine-rich splicing factor 3	0.003	-0.067	0.13	0.108	-0.005	0.041	-0.26	0.015	0.096		0.096	0.305	0.305	unchanged
P84309		Adcy5	Adenylate cyclase type 5	-0.155	-0.244	-0.091	0.172	0.053	0.166	-0.278	0.343	0.15		-0.15	0.338	0.338	unchanged
P84444		Ccl21a	C-C motif chemokine 21a	-0.196	0.033	-0.266	-0.019	-0.028	0.344	-0.085	0.184	0.216		-0.216	0.104	0.104	unchanged
P85094		Isoc2a	Isochorismatase domain-containing protein 2A	-0.163	0.438	-0.236	-0.702	-0.119	0.008	0.2	0.539	0.323		-0.323	0.229	0.229	unchanged
P11247	MPO	Mpo	Myeloperoxidase	1.292	0.818	0.947	0.136	-0.862	-1.113	-0.539	-0.714	1.605	1.605	1.605	0.000206	0.000206	up-regulated
E9Q3L2		Pi4ka	Phosphatidylinositol 4-kinase alpha	-0.039	-0.023	0.027	0.108	-0.027	0.047	-0.106	-0.021	0.045		0.045	0.483	0.483	unchanged
P97287		Mcl1	Induced myeloid leukemia cell differentiation protein Mcl-1 homolog	0.238	-0.332	0.371	0.064	-0.297	-0.08	-0.055	0.058	0.179		0.179	0.289	0.289	unchanged
P97290		Serping1	Plasma protease C1 inhibitor	0.319	-0.082	0.085	0.04	-0.131	-0.099	-0.212	0.047	0.189		0.189	0.0951	0.0951	unchanged
P97297		Adm	Pro-adrenomedullin	-0.691	-0.688	0.532	0.368	1.138	-1.049	-0.073	0.428	0.231		-0.231	0.659	0.659	unchanged
P97298		Serpinf1	Pigment epithelium-derived factor	-0.237	-0.244	-0.31	-0.636	0.438	0.399	0.298	0.257	0.705		-0.705	0.000153	0.000153	down-regulated
P97300		Nptn	Neuroplastin	0.039	0.06	-0.089	0.107	-0.094	-0.013	-0.062	0.016	0.068		0.068	0.315	0.315	unchanged
P97302		Bach1	Transcription regulator protein BACH1	0.11	0.082	-0.052	-0.255	0.006	0.002	0.131	-0.06	0.048		-0.048	0.619	0.619	unchanged
P97305		Nfatc3	Nuclear factor of activated T-cells, cytoplasmic 3	-0.202		-0.648	0.386	-0.218		0.633	0.02	0.3		-0.3	0.407	0.407	unchanged
P97310		Mcm2	DNA replication licensing factor MCM2	0.307	0.018	0.634	-0.034	0.012	-0.353	-0.048	-0.57	0.471		0.471	0.0371	0.0371	up-regulated
P97311		Mcm6	DNA replication licensing factor MCM6	0.413	-0.17	0.27	-0.129	0.018	-0.095	-0.001	-0.342	0.201		0.201	0.231	0.231	unchanged
P97313		Prkdc	DNA-dependent protein kinase catalytic subunit	0.025	-0.028	-0.165	-0.074	-0.243	0.328	-0.051	0.174	0.112		-0.112	0.396	0.396	unchanged
E9Q3S4		Map3k19	Mitogen-activated protein kinase kinase kinase 19	-0.322	0.074	0.029	0.004	0.099	-0.589	0.302	0.368	0.099		-0.099	0.658	0.658	unchanged
P97314		Csrp2	Cysteine and glycine-rich protein 2	0.013	-0.035	0.027	-0.001	0.077	-0.019	-0.186	0.09	0.01		0.01	0.89	0.89	unchanged
P97315		Csrp1	Cysteine and glycine-rich protein 1	-0.067	-0.038	0.003	-0.007	0.011	0.085	-0.011	-0.01	0.046		-0.046	0.403	0.403	unchanged
P97326		Cdh6	Cadherin-6		-0.238	0.093		-0.3	0.142		0.277	0.112		-0.112	0.632	0.632	unchanged
P97333		Nrp1	Neuropilin-1	-0.018	-0.065	-0.227	0	0.005	0.257	-0.036	0.049	0.146		-0.146	0.131	0.131	unchanged
P97346		Nxn	Nucleoredoxin	0.098	-0.011	-0.167	-0.081	0.369	0.037	0.119	-0.398	0.072		-0.072	0.658	0.658	unchanged
P97348		Rhod	Rho-related GTP-binding protein RhoD	-0.181	0.182	0.006	0.473	0.064	-0.046	-0.336	-0.197	0.249		0.249	0.142	0.142	unchanged
P97351		Rps3a	Small ribosomal subunit protein eS1	0.083	-0.009	0.018	0.011	0.039	-0.037	-0.016	-0.124	0.06		0.06	0.327	0.327	unchanged
P97355		Sms	Spermine synthase	-0.048	-0.062	-0.075	-0.108	0.24	-0.024	0.073	-0.03	0.138		-0.138	0.097	0.097	unchanged
P97360		Etv6	Transcription factor ETV6	0.11	0.204	-0.028	0.218	-0.172	0.099	-0.403	-0.062	0.26		0.26	0.055	0.055	unchanged
E9Q401		Ryr2	Ryanodine receptor 2	-0.221	0.006	-0.086	0.104	-0.101	-0.027	0.278	0.013	0.09		-0.09	0.42	0.42	unchanged
P97361		Bpifa1	BPI fold-containing family A member 1	0.058	0.612	-0.308	0.574	-0.203	0.04	-0.187	-0.621	0.477		0.477	0.0777	0.0777	unchanged
P97363		Sptlc2	Serine palmitoyltransferase 2	0.085	-0.128	0.066	0.024	0.013	0.076	-0.168	-0.002	0.032		0.032	0.692	0.692	unchanged
P97364		Sephs2	Selenide, water dikinase 2	0.021	0.007	-0.072	0.008	-0.08	0.025	0.044	0.013	0.009		-0.009	0.868	0.868	unchanged
P97366		Evi5	Ecotropic viral integration site 5 protein	0.261	0.266	-0.238	-0.118	-0.217	-0.045	0.008	0.048	0.094		0.094	0.502	0.502	unchanged
P97369		Ncf4	Neutrophil cytosol factor 4	1.023	0.561	0.589	-0.269	-0.599	-0.735	-0.348	-0.256	0.96		0.96	0.00678	0.00678	up-regulated
P97370		Atp1b3	Sodium/potassium-transporting ATPase subunit beta-3	-0.086	0.049	0.066	0.161	-0.031	0.032	-0.062	-0.164	0.104		0.104	0.198	0.198	unchanged
P97371		Psme1	Proteasome activator complex subunit 1	0.155	0.372	-0.053	-1.085	0.092	-0.763	0.703	0.545	0.297		-0.297	0.49	0.49	unchanged
P97372		Psme2	Proteasome activator complex subunit 2	-0.31	0.785	0.106	-0.914	-0.249	-0.884	0.694	0.739	0.158		-0.158	0.746	0.746	unchanged
P97376		Frg1	Protein FRG1	0.254	-0.087	0.024	-0.151	-0.106	0.121	-0.152	0.063	0.029		0.029	0.799	0.799	unchanged
P97377		Cdk2	Cyclin-dependent kinase 2	-0.255	0.26	0.493	-0.096	-0.06	-0.366	0.001	-0.011	0.21		0.21	0.265	0.265	unchanged
Q60754	MARCO	Marco	Macrophage receptor MARCO	0.871	0.617		0.404	-1.323	-0.585			1.585	1.585	1.585	0.00259	0.00259	up-regulated
P97379		G3bp2	Ras GTPase-activating protein-binding protein 2	0.076	-0.31	0.019	0.03	0.044	0.054	0.052	0	0.084		-0.084	0.388	0.388	unchanged
P97384		Anxa11	Annexin A11	0.036	-0.052	-0.098	-0.008	0.04	0.045	0.02	-0.017	0.053		-0.053	0.36	0.36	unchanged
P97386		Lig3	DNA ligase 3	-0.044	0.096	0.078	0.101	-0.098	-0.065	0.007	-0.11	0.124		0.124	0.0723	0.0723	unchanged
P97390		Vps45	Vacuolar protein sorting-associated protein 45	-0.037	-0.091	0.133	-0.017	-0.117	-0.042	0.174	-0.038	0.003		0.003	0.975	0.975	unchanged
P97393		Arhgap5	Rho GTPase-activating protein 5	0.068	-0.161	-0.212	-0.062	0.016	0.135	0.075	0.106	0.175		-0.175	0.0488	0.0488	unchanged
P97411		Ica1	Islet cell autoantigen 1	-0.062	0.415	0.698		0.433		-1.529		0.898		0.898	0.219	0.219	unchanged
P97412		Lyst	Lysosomal-trafficking regulator	-0.167	0.489	-0.376	0.036	0.049	-0.029	-0.202	0.165	0		0	0.999	0.999	unchanged
P97414		Kcnq1	Potassium voltage-gated channel subfamily KQT member 1		0.433	-1.296	1.083	0.295	-0.654	0.165	-0.052	0.135		0.135	0.817	0.817	unchanged
P81269	ATF1	Atf1	Cyclic AMP-dependent transcription factor ATF-1	1.194		0.896		-0.466	-0.43	0.47	-1.698	1.576	1.576	1.576	0.0344	0.0344	up-regulated
Q8K0E8	FGB	Fgb	Fibrinogen beta chain	0.783	0.761	0.974	0.613	-1.023	-0.922	-0.83	-0.39	1.574	1.574	1.574	6.85e-06	6.85e-06	up-regulated
A2A7S8		Nhsl3	NHS-like protein 3	0.012	0.044	-0.2	0.071	0.128	0.255	-0.115	-0.23	0.028		-0.028	0.825	0.825	unchanged
P97427		Crmp1	Dihydropyrimidinase-related protein 1	-0.173	0.062	0.294	0.209	-0.253	-0.171	-0.238	0.236	0.205		0.205	0.194	0.194	unchanged
P97429		Anxa4	Annexin A4	-0.095	0.16	-0.079	-0.039	-0.005	-0.094	0.073	0.045	0.018		-0.018	0.82	0.82	unchanged
P97430		Slpi	Antileukoproteinase	0.092	-0.024	0.526	0.239	-0.073	-0.298	-0.415	-0.082	0.425		0.425	0.0151	0.0151	up-regulated
P97431		Irf6	Interferon regulatory factor 6	-0.029	0.379	-0.336	-0.089	-0.405	0.437	0.014		0.034		-0.034	0.89	0.89	unchanged
P97432		Nbr1	Next to BRCA1 gene 1 protein	0.21	0.309			-0.803	0.664	-0.503	0.081	0.4		0.4	0.374	0.374	unchanged
P97433		Arhgef28	Rho guanine nucleotide exchange factor 28	-0.113	-0.133	0.082	0.069	0.109	0.192	-0.217	-0.023	0.039		-0.039	0.719	0.719	unchanged
P97434		Mprip	Myosin phosphatase Rho-interacting protein	-0.007	-0.017	0.055	0.122	-0.057	0.057	-0.083	-0.104	0.085		0.085	0.213	0.213	unchanged
P97443		Smyd1	Histone-lysine N-methyltransferase Smyd1	-0.071	-0.653	-0.059	-0.205	0.35	0.366	0.457	-0.221	0.485		-0.485	0.0349	0.0349	down-regulated
P97447		Fhl1	Four and a half LIM domains protein 1	-0.049	-0.089	0.021	-0.011	0.005	0.069	-0.013	0.033	0.056		-0.056	0.326	0.326	unchanged
P97449		Anpep	Aminopeptidase N	-0.002	0.021	0.044	0.143	0.008	0.091	-0.174	-0.166	0.112		0.112	0.197	0.197	unchanged
E9Q4N7		Arid1b	AT-rich interactive domain-containing protein 1B	-0.063	-0.031	-0.054	0.02	0.087	-0.065	0.032	0.039	0.055		-0.055	0.356	0.356	unchanged
E9PV24	FGA	Fga	Fibrinogen alpha chain	0.861	0.729	0.967	0.561	-1.001	-0.95	-0.802	-0.4	1.568	1.568	1.568	8.29e-06	8.29e-06	up-regulated
P97452		Bop1	Ribosome biogenesis protein BOP1	0.037	0.022	0.108	0.156	-0.19	0.033	-0.186	-0.014	0.17		0.17	0.0521	0.0521	unchanged
P97454		Smad5	Mothers against decapentaplegic homolog 5	0.509	-0.22	-0.168	0.194	-0.131	0.035	0.089	-0.342	0.166		0.166	0.383	0.383	unchanged
P97461		Rps5	Small ribosomal subunit protein uS7	0.075	-0.08	-0.07	-0.216	0.105	-0.108	0.097	0.164	0.137		-0.137	0.156	0.156	unchanged
P97465		Dok1	Docking protein 1	0.061	0.013	0.062	-0.002	-0.016	0.085	-0.101	-0.135	0.075		0.075	0.28	0.28	unchanged
P97467		Pam	Peptidyl-glycine alpha-amidating monooxygenase	-0.377	0.07	-0.601	0.183	0.112	0.184	0.325	0.069	0.354		-0.354	0.0819	0.0819	unchanged
P97468		Cmklr1	Chemerin-like receptor 1	-0.425	0.24	-0.237	-0.112	0.082	0.354	0.142	-0.079	0.258		-0.258	0.133	0.133	unchanged
P97470		Ppp4c	Serine/threonine-protein phosphatase 4 catalytic subunit	0.022	0.415	0.213	-0.354	-0.196	-0.256	-0.146	0.268	0.157		0.157	0.422	0.422	unchanged
P97471		Smad4	Mothers against decapentaplegic homolog 4	0.09	0.133	-0.058	-0.058	0.019	0.062	-0.215	-0.008	0.062		0.062	0.479	0.479	unchanged
P97480		Eya3	Eyes absent homolog 3	0.309	-0.304	-0.11	0.023	-0.188	0.343	0.116	-0.224	0.032		-0.032	0.855	0.855	unchanged
E9Q4S1		Pde8b	High affinity cAMP-specific and IBMX-insensitive 3',5'-cyclic phosphodiesterase 8B	0.476	-0.356	0.512	0.271	0.039	-0.137	-0.578	-0.261	0.46		0.46	0.0677	0.0677	unchanged
P97490		Adcy8	Adenylate cyclase type 8	-0.068	0.23	-0.379	0.206	0.103	-0.125	-0.149	0.147	0.003		0.003	0.983	0.983	unchanged
P97492		Rgs14	Regulator of G-protein signaling 14	1.043	0.155	0.463	-0.551	0.334	-0.334	-0.851	-0.293	0.563		0.563	0.164	0.164	unchanged
P97493		Txn2	Thioredoxin, mitochondrial	-0.163	0.145	-0.549	-0.231	0.243	0.055	-0.106	0.571	0.39		-0.39	0.0701	0.0701	unchanged
P97494		Gclc	Glutamate--cysteine ligase catalytic subunit	-0.006	0.048	0.068	-0.02	0.014	0.057	-0.17	-0.025	0.054		0.054	0.442	0.442	unchanged
P97496		Smarcc1	SWI/SNF complex subunit SMARCC1	0.15	-0.219	0.152	-0.024	0.046	-0.064	0.079	-0.153	0.038		0.038	0.721	0.721	unchanged
P97499		Tep1	Telomerase protein component 1	0.1	-0.189	-0.292	0.016	0.191	0.158	-0.109	0.089	0.174		-0.174	0.153	0.153	unchanged
P97501		Fmo3	Flavin-containing monooxygenase 3	-0.12	-0.02	-0.098	-0.083	0.072	0.16	0.008	0.046	0.152		-0.152	0.0303	0.0303	unchanged
P97504		Bmx	Cytoplasmic tyrosine-protein kinase BMX	0.115	0.162	-0.026	-0.126	-0.351	-0.007	0.127	0.072	0.071		0.071	0.572	0.572	unchanged
P97742		Cpt1a	Carnitine O-palmitoyltransferase 1, liver isoform	0.194	0.149	0.003	0.058	-0.073	-0.084	-0.167	-0.115	0.211		0.211	0.0104	0.0104	unchanged
E9Q4Z2		Acacb	Acetyl-CoA carboxylase 2	-0.343	0.16	-0.287	-0.603	0.163	0.517	0.199	0.159	0.528		-0.528	0.0137	0.0137	down-regulated
P97760		Polr2c	DNA-directed RNA polymerase II subunit RPB3	0.071	0.082	-0.167	-0.058	-0.012	-0.158	0.147	0.061	0.027		-0.027	0.768	0.768	unchanged
P97762		rp9	Retinitis pigmentosa 9 protein homolog	0.331	-0.475	-0.309	0.234	0.022	-0.03	-0.191	0.384	0.101		-0.101	0.645	0.645	unchanged
P97765		Wbp2	WW domain-binding protein 2	0.08	-0.061	-0.162	-0.18	0.052	0.199	-0.122	0.159	0.153		-0.153	0.146	0.146	unchanged
P97770		Thumpd3	tRNA (guanine(6)-N2)-methyltransferase THUMP3	0.118	0.055	-0.111	0.094	0.045	-0.271	0.052	-0.016	0.087		0.087	0.382	0.382	unchanged
P97772		Grm1	Metabotropic glutamate receptor 1	-0.776	-0.038	0.156	0.173	0.349	0.198	0.035	-0.133	0.233		-0.233	0.326	0.326	unchanged
P97789		Xrn1	5'-3' exoribonuclease 1	0.032	-0.184	0.175	0.199	-0.146	-0.067	-0.073	0.03	0.119		0.119	0.249	0.249	unchanged
P97792		Cxadr	Coxsackievirus and adenovirus receptor homolog	-0.158	-0.129	0.085	0.218	0.026	0.093	-0.081	-0.089	0.017		0.017	0.871	0.871	unchanged
P97797		Sirpa	Tyrosine-protein phosphatase non-receptor type substrate 1	0.164	-0.15	0.194	0.02	-0.131	0.003	-0.234	0.099	0.123		0.123	0.28	0.28	unchanged
P97798		Neo1	Neogenin	0.281	-0.035	0.064	-1.028	0.102	0.095	0.206	0.282	0.351		-0.351	0.222	0.222	unchanged
E9Q555		Rnf213	E3 ubiquitin-protein ligase RNF213	0.628	-0.161	0.028	0.174	-0.089	-0.214	-0.158	-0.242	0.343		0.343	0.0636	0.0636	unchanged
P97801		Smn1	Survival motor neuron protein	0.288	-0.186	-0.22	0.131	-0.138	-0.093	-0.053	0.236	0.015		0.015	0.916	0.916	unchanged
P97807		Fh	Fumarate hydratase, mitochondrial	-0.161	0.024	-0.075	0.007	0.04	0.072	0.063	-0.003	0.094		-0.094	0.163	0.163	unchanged
P97813		Pld2	Phospholipase D2	-0.043	-0.052	0.099	0.097	0.086	-0.07	-0.162	0.011	0.059		0.059	0.458	0.458	unchanged
P97814		Pstpip1	Proline-serine-threonine phosphatase-interacting protein 1	0.422	0.363	0.391	-0.359	-0.139	-0.489	-0.067	-0.157	0.417		0.417	0.0623	0.0623	unchanged
P97816		S100g	Protein S100-G	-0.325	0.304	0.142	-0.827	-0.266	-0.569	0.533	0.974	0.345		-0.345	0.403	0.403	unchanged
P97819		Pla2g6	85/88 kDa calcium-independent phospholipase A2	0.86	-0.459	0.576	0.577	0.561	-0.156	-1.987		0.916		0.916	0.189	0.189	unchanged
P97820		Map4k4	Mitogen-activated protein kinase kinase kinase kinase 4	0.162	-0.133	0.224	0.102	-0.174	-0.158	-0.09	0.033	0.186		0.186	0.0811	0.0811	unchanged
P97821		Ctsc	Dipeptidyl peptidase 1	0.021	0.074	-0.01	0.148	-0.063	-0.127	-0.064	-0.013	0.125		0.125	0.0678	0.0678	unchanged
P97822		Anp32e	Acidic leucine-rich nuclear phosphoprotein 32 family member E	-0.013	0.056	0.178	-0.217	-0.066	-0.067	0.142	-0.048	0.011		0.011	0.915	0.915	unchanged
P97823		Lypla1	Acyl-protein thioesterase 1	-0.052	-0.019	0.038	0.133	-0.086	0.048	-0.118	0.022	0.058		0.058	0.418	0.418	unchanged
E9Q557		Dsp	Desmoplakin	-0.125	0.023	-0.068	0.058	-0.013	0.021	0.126	-0.057	0.047		-0.047	0.509	0.509	unchanged
P97825		Jpt1	Jupiter microtubule associated homolog 1	0.128	0.024	-0.04	-0.232	0.057	-0.173	0.093	0.108	0.051		-0.051	0.622	0.622	unchanged
P97855		G3bp1	Ras GTPase-activating protein-binding protein 1	0.109	-0.113	0.112	0.003	-0.053	0.037	-0.064	-0.065	0.064		0.064	0.384	0.384	unchanged
P97857		Adamts1	A disintegrin and metalloproteinase with thrombospondin motifs 1	-0.105	-0.437	1.815	0.126	-0.535	-0.358	-0.654	0.113	0.708		0.708	0.172	0.172	unchanged
P97858		Slc35b1	Solute carrier family 35 member B1	0.167	0.318	0.175	-0.358	0.299	-0.526	-0.208	0.097	0.16		0.16	0.472	0.472	unchanged
P97863		Nfib	Nuclear factor 1 B-type	-0.152	0.019	-0.105	0.001	0.116	0.094	0.022	-0.031	0.109		-0.109	0.136	0.136	unchanged
P97864		Casp7	Caspase-7	0.044	0.293	0.271	-0.296	-0.312	-0.454	0.359	0.06	0.165		0.165	0.451	0.451	unchanged
P97865		Pex7	Peroxisomal targeting signal 2 receptor	-0.7		-0.719	0.117	0.649	0.358	-0.547	0.82	0.754		-0.754	0.0853	0.0853	unchanged
P97868		Rbbp6	E3 ubiquitin-protein ligase RBBP6	0.115	0.061	-0.104	0.168	-0.116	-0.065	-0.107	0.013	0.129		0.129	0.122	0.122	unchanged
P97872		Fmo5	Flavin-containing monooxygenase 5	-0.033	-0.025	-0.16	0.01	0.046	0.147	-0.036	0.016	0.095		-0.095	0.188	0.188	unchanged
P97873		Loxl1	Lysyl oxidase homolog 1	0.037	0.186	0.015	0.13	-0.11	0.012	-0.233	-0.071	0.192		0.192	0.0316	0.0316	unchanged
E9Q5C9		Nolc1	Nucleolar and coiled-body phosphoprotein 1	0.14	0.051	-0.068	0.137	-0.01	-0.118	0.044	-0.21	0.138		0.138	0.125	0.125	unchanged
P97927		Lama4	Laminin subunit alpha-4	0.018	-0.05	0.032	0.121	-0.1	0.109	-0.119	-0.047	0.069		0.069	0.363	0.363	unchanged
P97930		Dtymk	Thymidylate kinase	0.345	0.345	-0.514	-0.439	0.02	-0.528	-0.19	0.927	0.123		-0.123	0.734	0.734	unchanged
P98064		Masp1	Mannan-binding lectin serine protease 1	0.237	-0.04	-0.023	0.039	0.331	-0.399	-0.652	0.473	0.115		0.115	0.662	0.662	unchanged
P98078		Dab2	Disabled homolog 2	0.154	0.042	0.119	-0.033	-0.13	0.012	-0.112	-0.086	0.15		0.15	0.0522	0.0522	unchanged
P98083		Shc1	SHC-transforming protein 1	0.018	0.165	0.149	-0.045	-0.167	-0.114	-0.06	0.018	0.153		0.153	0.0721	0.0721	unchanged
P98086		C1qa	Complement C1q subcomponent subunit A	-0.059	0.126	-0.459	-0.009	0.462	-0.059	0.124	-0.161	0.192		-0.192	0.295	0.295	unchanged
P98156		Vldlr	Very low-density lipoprotein receptor	0.007	-0.505	0.288	0.417	-0.056	-0.237	-0.262	0.315	0.112		0.112	0.626	0.626	unchanged
P98191		Cds1	Phosphatidate cytidylyltransferase 1	-0.584	-0.093	-0.011	0.048	0.282	0.014		0.318	0.365		-0.365	0.073	0.073	unchanged
P98192		Gnpat	Dihydroxyacetone phosphate acyltransferase	-0.102	0.386	0.024	-0.468	0.274	-0.361	-0.013	0.224	0.071		-0.071	0.74	0.74	unchanged
P98195		Atp9b	Probable phospholipid-transporting ATPase IIB	0.02	0.074	-0.222	-0.664	0.437	0.492	0.288	-0.461	0.387		-0.387	0.161	0.161	unchanged
E9Q5F9		Setd2	Histone-lysine N-methyltransferase SETD2	-0.397	-0.348	-0.261	0.127	0.477	-0.558	0.747	0.179	0.431		-0.431	0.156	0.156	unchanged
P98197		Atp11a	Phospholipid-transporting ATPase IH	0.103	0.025	-0.024	0.056	-0.086	-0.053	-0.049	-0.006	0.088		0.088	0.139	0.139	unchanged
P98203		Arvcf	Splicing regulator ARVCF	-0.02	-0.017	0.1	0.166	-0.02	-0.003	-0.067	-0.174	0.123		0.123	0.118	0.118	unchanged
P99024		Tubb5	Tubulin beta-5 chain	0.064	-0.009	0.017	0.061	-0.068	-0.009	-0.072	-0.02	0.076		0.076	0.175	0.175	unchanged
P99026		Psmb4	Proteasome subunit beta type-4	0.094	0.04	-0.044	0.087	-0.129	-0.037	-0.053	0.006	0.098		0.098	0.14	0.14	unchanged
P99027		Rplp2	Large ribosomal subunit protein P2	0.089	0.027	0.023	0.073	-0.081	-0.079	-0.036	-0.052	0.115		0.115	0.0485	0.0485	unchanged
P99028		Uqcrh	Cytochrome b-c1 complex subunit 6, mitochondrial	-0.457	0.526	-0.279	-1.293	0.186	-0.436	0.262	1.457	0.743		-0.743	0.164	0.164	unchanged
P99029		Prdx5	Peroxiredoxin-5, mitochondrial	-0.022	0.222	-0.002	-0.149	-0.079	-0.186	0.169	0.013	0.033		0.033	0.763	0.763	unchanged
Q00322		Cebpd	CCAAT/enhancer-binding protein delta	0.502	-0.701	1.271	0.415		-1.08	-0.425		1.124		1.124	0.0859	0.0859	unchanged
Q00420		Gabpb1	GA-binding protein subunit beta-1	-0.405	0.551	-0.502	0	0.433	0.25	0.122	-0.483	0.169		-0.169	0.56	0.56	unchanged
Q00422		Gabpa	GA-binding protein alpha chain	0.045	0.032	-0.009	-0.129	0.14	-0.065	-0.129	0.078	0.021		-0.021	0.797	0.797	unchanged
E9Q5K9		Ythdc1	YTH domain-containing protein 1	0.003	-0.068	0.249	-0.045	-0.002	-0.082	0.167	-0.256	0.078		0.078	0.502	0.502	unchanged
Q00519		Xdh	Xanthine dehydrogenase/oxidase	0.098	0	0.072	0.158	-0.066	-0.032	-0.136	-0.129	0.173		0.173	0.0193	0.0193	unchanged
Q00558		F8a1	40-kDa huntingtin-associated protein	0.102	0.152	-0.157	-0.121	0.034	0.005	-0.171	0.122	0.004		-0.004	0.973	0.973	unchanged
Q00560		Il6st	Interleukin-6 receptor subunit beta	0.393	0.325	0.301	0.103	-0.395	-0.197	-0.337	-0.228	0.57		0.57	0.00015	0.00015	up-regulated
Q00612		G6pdx	Glucose-6-phosphate 1-dehydrogenase X	0.373	0.233	0.241	-0.214	-0.192	-0.402	-0.02	-0.053	0.325		0.325	0.0557	0.0557	unchanged
Q00623		Apoa1	Apolipoprotein A-I	-0.055	-0.061	-0.636	-1.154	0.207	-0.25	0.729	1.186	0.944		-0.944	0.0329	0.0329	down-regulated
Q00651		Itga4	Integrin alpha-4	0.06	0.024	-0.054	0.291	-0.181	0.195	0.049	-0.419	0.169		0.169	0.273	0.273	unchanged
Q99P91	GPNMB	Gpnmb	Transmembrane glycoprotein NMB	0.549	1.07	-0.122	0.565		-0.147		-1.93	1.554	1.554	1.554	0.0331	0.0331	up-regulated
Q00731		Vegfa	Vascular endothelial growth factor A, long form	0.689	-0.206	-1.054	0.74	0.038	0.392	-0.693	0.06	0.093		0.093	0.834	0.834	unchanged
Q00780		Col8a1	Collagen alpha-1(VIII) chain		0.156	-0.285	-0.541		0.153	0.511		0.555		-0.555	0.0787	0.0787	unchanged
Q00896		Serpina1c	Alpha-1-antitrypsin 1-3	-0.256	-0.018	-0.429	-0.23	0.187	0.174	0.172	0.366	0.458		-0.458	0.00166	0.00166	down-regulated
E9Q634		Myo1e	Unconventional myosin-Ie	-0.071	-0.124	-0.033	0.075	0.082	0.028	0.014	-0.005	0.068		-0.068	0.301	0.301	unchanged
Q00897		Serpina1d	Alpha-1-antitrypsin 1-4	-0.141	-0.12	-0.446	-0.354	0.242	0.186	0.21	0.389	0.522		-0.522	0.0006	0.0006	down-regulated
Q00898		Serpina1e	Alpha-1-antitrypsin 1-5	-0.18	0.553	-0.928	-0.45	0.205	-0.327	0.607	0.485	0.494		-0.494	0.177	0.177	unchanged
Q00899		Yy1	Transcriptional repressor protein YY1	0.055	-0.08	-0.07	-0.061	0.111	-0.008	0.054	-0.035	0.07		-0.07	0.289	0.289	unchanged
Q00915		Rbp1	Retinol-binding protein 1	0.027	0.29	-0.099	-0.243	0.142	-0.187	-0.284	0.318	0.003		-0.003	0.984	0.984	unchanged
Q00993		Axl	Tyrosine-protein kinase receptor UFO	-0.131	0.008	0.267	0.253	0.105	0.092	-0.556	-0.072	0.207		0.207	0.254	0.254	unchanged
Q00PI9		Hnrnpul2	Heterogeneous nuclear ribonucleoprotein U-like protein 2	0.027	-0.021	0.104	0.085	-0.056	0.008	-0.072	-0.11	0.106		0.106	0.0991	0.0991	unchanged
Q01063		Pde4d	3',5'-cyclic-AMP phosphodiesterase 4D	0.038	0.185	-0.177	-0.038	0.049	0.273	-0.123	-0.242	0.013		0.013	0.923	0.923	unchanged
Q01102		Selp	P-selectin	-0.037	-0.306	0.037	-0.167	0.35	-0.404	-0.167	0.659	0.228		-0.228	0.349	0.349	unchanged
Q01147		Creb1	Cyclic AMP-responsive element-binding protein 1	0.052	-0.109	0.002	-0.067	-0.038	0.049	0.081	-0.005	0.052		-0.052	0.414	0.414	unchanged
Q01149		Col1a2	Collagen alpha-2(I) chain	-0.17	-0.027	-0.116	0.053	0.095	-0.027	0.087	0.071	0.121		-0.121	0.113	0.113	unchanged
E9Q6J5		Bod1l	Biorientation of chromosomes in cell division protein 1-like 1	0.069	-0.276	0.099	0.097	0.374	0.048	-0.046	-0.401	0.004		0.004	0.984	0.984	unchanged
Q01231		Gja5	Gap junction alpha-5 protein	-0.288	0.223	-0.401	-0.318	-0.065	0.438	0.022	0.354	0.383		-0.383	0.0578	0.0578	unchanged
Q01279		Egfr	Epidermal growth factor receptor	0.073	-0.07	-0.063	-0.181	0.02	0.031	-0.002	0.158	0.112		-0.112	0.162	0.162	unchanged
Q01320		Top2a	DNA topoisomerase 2-alpha	0.689	-0.057	0.82	0.251	-0.875	0.228	-0.136	-0.955	0.86		0.86	0.0264	0.0264	up-regulated
Q01339		Apoh	Beta-2-glycoprotein 1	0.01	-0.262	-0.275	-0.204	0.262	0.177	0.095	0.164	0.357		-0.357	0.00235	0.00235	unchanged
Q01341		Adcy6	Adenylate cyclase type 6	0.594	-0.445	0.709	0.507	0.369	-0.551	-0.141	-1.077	0.691		0.691	0.0936	0.0936	unchanged
Q01405		Sec23a	Protein transport protein Sec23A	-0.064	0.003	0.06	0.097	-0.02	-0.094	0.001	-0.018	0.057		0.057	0.361	0.361	unchanged
Q01705		Notch1	Neurogenic locus notch homolog protein 1	0.563	-0.361	0.338	-0.389	-0.308	0.327	0.032	-0.237	0.084		0.084	0.749	0.749	unchanged
Q01721		Gas1	Growth arrest-specific protein 1	0.289	-0.774	0.48	0.34	0.228	-0.334	-0.257		0.205		0.205	0.551	0.551	unchanged
Q01730		Rsu1	Ras suppressor protein 1	0.07	-0.08	0.032	-0.02	0.014	0.042	-0.112	0.02	0.009		0.009	0.883	0.883	unchanged
Q01768		Nme2	Nucleoside diphosphate kinase B	0.059	0.157	-0.087	-0.12	-0.055	-0.148	-0.01	0.171	0.013		0.013	0.896	0.896	unchanged
E9Q6P5		Ttc7b	Tetratricopeptide repeat protein 7B	-0.211	0.189	0.401	-0.278	-0.331	-0.43	0.304	0.323	0.059		0.059	0.808	0.808	unchanged
Q01853		Vcp	Transitional endoplasmic reticulum ATPase	0.01	-0.02	0.071	0.02	-0.033	-0.014	-0.071	0.004	0.049		0.049	0.367	0.367	unchanged
Q02013		Aqp1	Aquaporin-1	-0.018	-0.158	0.015	-0.154	-0.004	0.168	-0.128	0.246	0.149		-0.149	0.161	0.161	unchanged
Q02053		Uba1	Ubiquitin-like modifier-activating enzyme 1	0.023	-0.021	0.018	-0.013	-0.019	0.006	-0.024	-0.004	0.012		0.012	0.806	0.806	unchanged
Q02105		C1qc	Complement C1q subcomponent subunit C	0.029	-0.087	-0.132	0.125	0.538	-0.352	-0.165	0.009	0.024		-0.024	0.9	0.9	unchanged
Q02111		Prkcq	Protein kinase C theta type			-0.012	-0.868	-0.371	0.351	0.486	0.403	0.657		-0.657	0.103	0.103	unchanged
Q02248		Ctnnb1	Catenin beta-1	0.005	0.018	0.142	0.031	-0.033	-0.076	-0.079	-0.041	0.106		0.106	0.0893	0.0893	unchanged
Q02257		Jup	Junction plakoglobin	-0.117	-0.05	-0.201	-0.014	0.07	0.146	0.055	0.075	0.182		-0.182	0.0186	0.0186	unchanged
Q02357		Ank1	Ankyrin-1	0.314	-0.055	0.138	0.066	-0.263	-0.142	-0.234	0.142	0.24		0.24	0.0735	0.0735	unchanged
Q02384		Sos2	Son of sevenless homolog 2	-0.195	-0.15	0.034	-0.107	-0.009	0.134	0.06	0.198	0.2		-0.2	0.0291	0.0291	unchanged
Q02496		Muc1	Mucin-1	-0.221	-0.25	-0.356	-0.184	0.087	0.467	-0.067	0.49	0.497		-0.497	0.00668	0.00668	down-regulated
E9Q735		Ube4a	Ubiquitin conjugation factor E4 A	-0.109	0.08	-0.041	-0.196	0.08	0.105	-0.011	0.058	0.125		-0.125	0.125	0.125	unchanged
Q02566		Myh6	Myosin-6	-0.296	0.067	-0.14	-0.1	-0.015	-0.066	0.465	0.051	0.226		-0.226	0.131	0.131	unchanged
Q02614		Sap30bp	SAP30-binding protein	0.012	-0.283	-0.372	0.298	0.169	-0.131	0.05	0.223	0.164		-0.164	0.331	0.331	unchanged
Q02780		Nfia	Nuclear factor 1 A-type	0.085	0.082	0.037	0.048	0.024	0.018	-0.352	0.022	0.135		0.135	0.195	0.195	unchanged
Q02788		Col6a2	Collagen alpha-2(VI) chain	-0.025	-0.028	-0.005	0.113	-0.046	0.06	-0.05	-0.054	0.036		0.036	0.562	0.562	unchanged
Q02819		Nucb1	Nucleobindin-1	-0.256	-0.106	-0.208	-0.27	0.106	0.133	0.334	0.233	0.412		-0.412	0.00055	0.00055	down-regulated
Q02858		Tek	Angiopoietin-1 receptor	-0.086	-0.186	-0.329	0.059	0.201	0.261	0.01	0.036	0.262		-0.262	0.0333	0.0333	unchanged
Q02956		Prkcz	Protein kinase C zeta type	-0.039	-0.003	0.192	-0.137	-0.006	-0.011	0.03	-0.059	0.015		0.015	0.855	0.855	unchanged
Q03137		Epha4	Ephrin type-A receptor 4	-0.686	-0.093	0.833	-0.066	0.045	0.112	0.4	-0.58	0.003		0.003	0.994	0.994	unchanged
Q03141		Mark3	MAP/microtubule affinity-regulating kinase 3	0.109	-0.256	-0.06	0.129	0.029	0.113	-0.131	0.033	0.031		-0.031	0.773	0.773	unchanged
Q03145		Epha2	Ephrin type-A receptor 2	0.144	0.022	0.24	0.115	0.001	-0.249	-0.237	-0.071	0.269		0.269	0.0115	0.0115	unchanged
E9Q743		Cfap251	Cilia- and flagella-associated protein 251	-0.381		-0.001	-0.133	-0.372		0.343	0.516	0.334		-0.334	0.239	0.239	unchanged
Q03146		Ddr1	Epithelial discoidin domain-containing receptor 1	0.587	0.582	-0.534	0.101	-0.46	-0.232	-0.406	0.327	0.377		0.377	0.227	0.227	unchanged
Q03147		Cdk7	Cyclin-dependent kinase 7	0.115	0.13	0.228	-0.508	-0.139	-0.11	0.173	0.077	0.009		-0.009	0.959	0.959	unchanged
Q03160		Grb7	Growth factor receptor-bound protein 7	-0.478	-0.084	-0.112	0.319	0.515	0.002	-0.251	0.054	0.169		-0.169	0.439	0.439	unchanged
Q03173		Enah	Protein enabled homolog	0.011	-0.077	0.057	0.003	-0.036	0.079	0.06	-0.133	0.006		0.006	0.932	0.932	unchanged
Q03249		Galt	Galactose-1-phosphate uridylyltransferase	0.011	-0.162	-0.017	0.08	0.085	-0.094	-0.054	0.116	0.035		-0.035	0.667	0.667	unchanged
Q03265		Atp5f1a	ATP synthase subunit alpha, mitochondrial	-0.132	0.025	-0.052	-0.057	-0.001	-0.042	0.175	0.051	0.1		-0.1	0.183	0.183	unchanged
Q03267		Ikzf1	DNA-binding protein Ikaros	0.133	-0.237	-0.441		0.569	0.093	0.035	-0.198	0.306		-0.306	0.193	0.193	unchanged
Q03311		Bche	Cholinesterase	0.341	-0.482	0.051	0.587	-0.12	-0.073	-0.078	-0.26	0.257		0.257	0.261	0.261	unchanged
Q03347		Runx1	Runt-related transcription factor 1	-0.107	0.169	0.052	0.293	0.085	-0.316	-0.164	-0.047	0.212		0.212	0.106	0.106	unchanged
E9Q784		Zc3h13	Zinc finger CCCH domain-containing protein 13	0.206	-0.185	-0.18	-0.028	0.185	-0.113	0.223	-0.143	0.085		-0.085	0.522	0.522	unchanged
P21570	ANG	Ang	Angiogenin	0.582	0.906	0.514	0.988	-0.801	-0.304	-1.268	-0.652	1.504	1.504	1.504	0.000116	0.000116	up-regulated
Q03963		Eif2ak2	Interferon-induced, double-stranded RNA-activated protein kinase	0.036	-0.228	0.145	0.083	0.139	-0.287	0.144	-0.066	0.026		0.026	0.837	0.837	unchanged
Q04207		Rela	Transcription factor p65	0.012	-0.079	-0.075	-0.023	0.195	0.023	-0.054	-0.033	0.074		-0.074	0.326	0.326	unchanged
Q04447		Ckb	Creatine kinase B-type	-0.121	-0.115	0.03	0.066	0.023	0.194	-0.017	-0.094	0.062		-0.062	0.479	0.479	unchanged
Q04519		Smpd1	Sphingomyelin phosphodiesterase	0.136	-0.188	0.005	0.089	-0.482	0.049	-0.006	0.362	0.03		0.03	0.868	0.868	unchanged
Q04690		Nf1	Neurofibromin	0.02	-0.123	0.166	0.1	-0.269	-0.134	0.13	0.076	0.09		0.09	0.433	0.433	unchanged
Q04692		Smarcad1	SWI/SNF-related matrix-associated actin-dependent regulator of chromatin subfamily A containing DEAD/H box 1	-0.38	-0.064	0.265	0.414	-0.126	0.196	0.09	-0.432	0.127		0.127	0.552	0.552	unchanged
E9Q7D5		Arhgef5	Rho guanine nucleotide exchange factor 5	-0.029	-0.146	-0.025	0.02	0.175	-0.145	0.103	0.012	0.081		-0.081	0.355	0.355	unchanged
Q04736		Yes1	Tyrosine-protein kinase Yes	0.043	-0.14	0.06	0.199	-0.072	-0.063	0.019	-0.081	0.09		0.09	0.292	0.292	unchanged
Q04750		Top1	DNA topoisomerase 1	0.081	0.048	0.149	0.055	-0.099	0.024	-0.137	-0.155	0.175		0.175	0.0226	0.0226	unchanged
Q04841		Mpg	DNA-3-methyladenine glycosylase	-0.193	-0.132	-0.135	0.137	0.11	-0.105	0.229	0.056	0.153		-0.153	0.168	0.168	unchanged
Q04857		Col6a1	Collagen alpha-1(VI) chain	-0.026	-0.059	-0.034	0.117	-0.083	0.104	-0.04	-0.015	0.008		0.008	0.909	0.909	unchanged
Q04863		Relb	Transcription factor RelB	0.335	-0.634	0.109	-0.331	0.229		0.304	-0.052	0.291		-0.291	0.27	0.27	unchanged
Q04899		Cdk18	Cyclin-dependent kinase 18	-0.016	-0.477	-0.201	0.226	-0.129	-0.041	0.516	0.086	0.225		-0.225	0.267	0.267	unchanged
P22893	ZFP36	Zfp36	mRNA decay activator protein ZFP36	0.46	0.044	1.566	0.489	-0.99	-1.129		-0.466	1.501	1.501	1.501	0.00511	0.00511	up-regulated
Q05117		Acp5	Tartrate-resistant acid phosphatase type 5	0.6	-0.075	0.288	0.138	-0.058	-0.563	-0.392	0.026	0.484		0.484	0.0293	0.0293	up-regulated
Q05144		Rac2	Ras-related C3 botulinum toxin substrate 2	0.689	0.21	-0.068	-0.347	-0.073	-0.494	0.067	-0.018	0.25		0.25	0.307	0.307	unchanged
Q05186		Rcn1	Reticulocalbin-1	-0.098	-0.037	0.017	-0.015	0.023	-0.041	0.069	0.047	0.058		-0.058	0.324	0.324	unchanged
E9Q7E2		Arid2	AT-rich interactive domain-containing protein 2	-0.128	0.331	0.135	-0.295	0.105	0.155	-0.115	-0.221	0.03		0.03	0.851	0.851	unchanged
Q05306		Col10a1	Collagen alpha-1(X) chain	-0.58	1.172	-0.029	0.232	-1.23	0.73	-0.323		0.473		0.473	0.426	0.426	unchanged
Q05421		Cyp2e1	Cytochrome P450 2E1	-0.453	0.766	-0.179	-0.158	-0.691	0.06	0.312	0.309	0.004		-0.004	0.992	0.992	unchanged
Q05512		Mark2	Serine/threonine-protein kinase MARK2	0.061	0.023	0.016	0.232	-0.11	-0.059	-0.11	-0.087	0.174		0.174	0.0287	0.0287	unchanged
Q05685		Folr2	Folate receptor beta		0.573	-0.309	-0.547	0.522	0.25	-0.467	-0.045	0.159		-0.159	0.647	0.647	unchanged
Q05722		Col9a1	Collagen alpha-1(IX) chain	-0.578	-0.264	0.334	0.351	0.125	0.012			0.108		-0.108	0.73	0.73	unchanged
Q05793		Hspg2	Basement membrane-specific heparan sulfate proteoglycan core protein	0.05	-0.037	-0.034	0.084	-0.009	0.086	-0.138	-0.037	0.04		0.04	0.565	0.565	unchanged
Q05816		Fabp5	Fatty acid-binding protein 5	-0.121	-0.041	-0.031	-0.001	0.078	0.034	-0.077	0.124	0.088		-0.088	0.205	0.205	unchanged
Q05860		Fmn1	Formin-1	-0.166	-0.176		0.885	-0.566	-0.348		0.348	0.37		0.37	0.37	0.37	unchanged
Q05895		Thbs3	Thrombospondin-3	-0.187	-0.071	0.078	-0.188	-0.006	0.082	0.058	0.199	0.175		-0.175	0.065	0.065	unchanged
Q05909		Ptprg	Receptor-type tyrosine-protein phosphatase gamma	-0.128	0.022	-0.007	-0.005	-0.222	0.136	0.055	0.114	0.05		-0.05	0.597	0.597	unchanged
E9Q7F2		Rnf169	E3 ubiquitin-protein ligase RNF169	-0.648	0.231		1.385	-0.709	-0.683	-0.009	0.402	0.572		0.572	0.301	0.301	unchanged
Q05920		Pc	Pyruvate carboxylase, mitochondrial	-0.219	0.066	-0.189	-0.071	0.182	0.16	-0.009	0.045	0.198		-0.198	0.0472	0.0472	unchanged
Q05921		Rnasel	2-5A-dependent ribonuclease	0.24	0.015	0.026	0.112	-0.439	-0.215	-0.113	0.341	0.205		0.205	0.235	0.235	unchanged
Q05928		Btc	Probetacellulin		0.088	0.659			1.009	-1.893	0.113	0.631		0.631	0.519	0.519	unchanged
Q059U7		Intu	Protein inturned	0.854	-0.297	-0.506	0.073		-0.423	-0.214	0.489	0.08		0.08	0.834	0.834	unchanged
Q05BC3		Eml1	Echinoderm microtubule-associated protein-like 1	-0.057	-0.046	-0.014	0.099	-0.035	0.058	-0.038	-0.001	0.001		-0.001	0.993	0.993	unchanged
Q05CL8		Larp7	La-related protein 7	0.102	-0.071	0.026	0.022	0.143	0.037	-0.202	-0.091	0.048		0.048	0.595	0.595	unchanged
Q05D44		Eif5b	Eukaryotic translation initiation factor 5B	0.011	-0.049	-0.178	-0.027	0.075	0.042	0.066	0.026	0.113		-0.113	0.0946	0.0946	unchanged
Q06138		Cab39	Calcium-binding protein 39	-0.681	1.342	0.279	-0.995	-0.989	-0.526	0.513	1.022	0.019		-0.019	0.977	0.977	unchanged
Q06180		Ptpn2	Tyrosine-protein phosphatase non-receptor type 2	0.191	0.174	-0.17	-0.03	-0.013	-0.435	-0.044	0.294	0.091		0.091	0.585	0.585	unchanged
E9Q7G0		Numa1	Nuclear mitotic apparatus protein 1	-0.125	-0.013	0.012	-0.013	-0.003	0.115	0.074	-0.081	0.061		-0.061	0.381	0.381	unchanged
Q06318		Scgb1a1	Uteroglobin	-0.396	1.307	0.291	-1.296	-0.609	-1.355	0.444	1.579	0.038		-0.038	0.96	0.96	unchanged
Q06335		Aplp2	Amyloid beta precursor like protein 2	-0.126	-0.218	-0.198	-0.108	0.085	0.271	0.136	0.123	0.316		-0.316	0.00114	0.00114	unchanged
Q06770		Serpina6	Corticosteroid-binding globulin	-0.146	-0.546	-0.271	-0.311	0.23	0.559	0.244	0.206	0.628		-0.628	0.000651	0.000651	down-regulated
Q06806		Tie1	Tyrosine-protein kinase receptor Tie-1	-0.168	0.049	-0.57	-0.163	0.205	0.534	0.011	0.068	0.418		-0.418	0.0329	0.0329	down-regulated
Q06890		Clu	Clusterin	-0.056	0.024	-0.402	-0.245	0.212	0.053	0.179	0.201	0.331		-0.331	0.0122	0.0122	unchanged
Q07076		Anxa7	Annexin A7	0.016	-0.04	0.024	0.095	-0.029	0.037	-0.071	-0.067	0.056		0.056	0.35	0.35	unchanged
Q07079		Igfbp5	Insulin-like growth factor-binding protein 5	-0.448	-0.76	0.574	-0.197	0.072	0.249	0.283	0.192	0.407		-0.407	0.157	0.157	unchanged
Q07113		Igf2r	Cation-independent mannose-6-phosphate receptor	-0.031	-0.046	-0.253	0.005	0.158	0.059	0.145	-0.071	0.154		-0.154	0.103	0.103	unchanged
Q07174		Map3k8	Mitogen-activated protein kinase kinase kinase 8	-0.709	-0.222	-0.075	-0.09	0.343	0.324	0.536	-0.141	0.54		-0.54	0.0219	0.0219	down-regulated
E9Q7M2		Tsc22d2	TSC22 domain family protein 2	0.447	-0.088	-0.118	-0.451	-1.254	0.25	0.542	0.637	0.096		-0.096	0.827	0.827	unchanged
Q07235		Serpine2	Glia-derived nexin	-0.338	-0.29	-0.113	-0.09	0.121	0.075	-0.061	0.66	0.407		-0.407	0.0335	0.0335	down-regulated
Q07417		Acads	Short-chain specific acyl-CoA dehydrogenase, mitochondrial	-0.172	0.012	-0.127	0.015	-0.008	0.051	0.232	-0.039	0.127		-0.127	0.163	0.163	unchanged
Q6NXY1	TBC1D31	Tbc1d31	TBC1 domain family member 31	1.153	1.038	-0.004		-0.899		-1.282	-0.056	1.475	1.475	1.475	0.0163	0.0163	up-regulated
Q07563		Col17a1	Collagen alpha-1(XVII) chain	0.036	0.154	0.019	0.105	-0.33	0.149	-0.148	-0.02	0.166		0.166	0.152	0.152	unchanged
Q07797		Lgals3bp	Galectin-3-binding protein	0.623	-0.198	0.059	0.356	-0.044	-0.339	-0.196	-0.296	0.429		0.429	0.0402	0.0402	up-regulated
Q07813		Bax	Apoptosis regulator BAX	0.076	0.351	-0.064	0.075	0.17	-0.875	-0.036	0.269	0.227		0.227	0.385	0.385	unchanged
Q07832		Plk1	Serine/threonine-protein kinase PLK1	-0.598	-0.384			0.251	0.376	-0.02	0.333	0.726		-0.726	0.00246	0.00246	down-regulated
Q07968		F13b	Coagulation factor XIII B chain	0.045	-0.443	-0.403	-0.624	0.361	0.343	0.488	0.198	0.704		-0.704	0.00134	0.00134	down-regulated
Q08024		Cbfb	Core-binding factor subunit beta	0.339	0.124	-0.313	-0.323	0.062	-0.555	0.611	0.02	0.078		-0.078	0.773	0.773	unchanged
Q08048		Hgf	Hepatocyte growth factor	-0.187	-0.044	0.708	0.544	-0.698		0.338	-0.701	0.609		0.609	0.118	0.118	unchanged
A2A863		Itgb4	Integrin beta-4	-0.366	-0.022	0.031	0.102	0.096	0.059	0.027	0.039	0.119		-0.119	0.285	0.285	unchanged
E9Q7X6		Heg1	Protein HEG homolog 1	-0.159	-0.047	-0.347	-0.107	0.238	-0.05	0.052	0.387	0.322		-0.322	0.0225	0.0225	unchanged
Q08091		Cnn1	Calponin-1	-0.18	-0.087	-0.046	0.019	0.053	0.17	0.049	-0.013	0.138		-0.138	0.0773	0.0773	unchanged
Q08093		Cnn2	Calponin-2	-0.073	-0.045	0.025	0.056	-0.037	0.071	-0.031	0.001	0.01		-0.01	0.863	0.863	unchanged
Q08122		Tle3	Transducin-like enhancer protein 3	0.115	-0.059	0.203	0.011	-0.084	0.113	-0.138	-0.195	0.144		0.144	0.153	0.153	unchanged
Q08274		Dmwd	Dystrophia myotonica WD repeat-containing protein	0.119	-0.072	0.407	-0.272	0.275	0.015	-0.208	-0.298	0.099		0.099	0.589	0.589	unchanged
Q08288		Lyar	Cell growth-regulating nucleolar protein	0.345	0.179	0.333	-0.216	-0.261	-0.244	-0.04	-0.13	0.329		0.329	0.0393	0.0393	unchanged
Q08481		Pecam1	Platelet endothelial cell adhesion molecule	0.02	-0.126	-0.043	0.061	0.048	0.108	-0.041	-0.061	0.035		-0.035	0.616	0.616	unchanged
Q08509		Eps8	Epidermal growth factor receptor kinase substrate 8	0.003	-0.108	0.304	0.032	0.221	-0.044	-0.415	-0.027	0.124		0.124	0.423	0.423	unchanged
Q08639		Tfdp1	Transcription factor Dp-1	-0.476	0.827	0.016		-0.195	0.129	-0.014	-0.332	0.225		0.225	0.476	0.476	unchanged
Q08642		Padi2	Protein-arginine deiminase type-2	0.306	-0.133	-0.197	-0.066	-0.082	-0.238	-0.135	0.51	0.036		-0.036	0.85	0.85	unchanged
Q08761		Pros1	Vitamin K-dependent protein S	-0.089	0.111	0.097	0.053	-0.075	-0.064	-0.126	0.059	0.094		0.094	0.217	0.217	unchanged
E9Q8D0		Dnajc21	DnaJ homolog subfamily C member 21	0.45	0.168		-1.063	-0.523	-0.095	0.087	0.946	0.252		-0.252	0.605	0.605	unchanged
Q08775		Runx2	Runt-related transcription factor 2	0.067	0.098	0.371	-0.528	0.251	-0.397	-0.221	0.325	0.013		0.013	0.959	0.959	unchanged
Q08857		Cd36	Platelet glycoprotein 4	-0.033	-0.048	-0.067	0.01	-0.003	0.112	-0.024	0.019	0.06		-0.06	0.304	0.304	unchanged
Q08879		Fbln1	Fibulin-1	-0.211	0.048	-0.235	-0.115	0.203	0.101	0.09	0.087	0.248		-0.248	0.0128	0.0128	unchanged
Q08943		Ssrp1	FACT complex subunit SSRP1	0.127	-0.031	-0.089	-0.003	-0.017	-0.056	0.071	-0.038	0.011		0.011	0.872	0.872	unchanged
Q08AT1		Rasl12	Ras-like protein family member 12	0.034	-0.038	0.386	-0.008	0.223	0.139	-0.608	-0.162	0.196		0.196	0.342	0.342	unchanged
Q08AU9		Q08AU9	UPF0450 protein C17orf58 homolog	0.048	0.81	-2.061	0.165	0.323	0.478	0.14	0.062	0.51		-0.51	0.389	0.389	unchanged
Q08EC4		Cass4	Cas scaffolding protein family member 4	0.406	0.146	-0.51	-0.371	0.122	-0.137	-0.189	0.498	0.156		-0.156	0.535	0.535	unchanged
Q09014		Ncf1	Neutrophil cytosol factor 1	0.887	0.53	0.463	-0.254	-0.411	-0.594	-0.215	-0.44	0.821		0.821	0.00724	0.00724	up-regulated
Q09200		B4galnt1	Beta-1,4 N-acetylgalactosaminyltransferase 1	0.261	0.168	0.193	-0.275	-0.089	-0.128	-0.006	-0.159	0.182		0.182	0.172	0.172	unchanged
E9Q8I9		Fry	Protein furry homolog	0.054	0.13	0.054	0.082	-0.296	0.064	-0.059	-0.064	0.169		0.169	0.0758	0.0758	unchanged
O09049	REG3G	Reg3g	Regenerating islet-derived protein 3-gamma	0.805	0.061	0.455	1.605	-0.664	-0.628	-1.104	-0.565	1.472	1.472	1.472	0.00172	0.00172	up-regulated
Q09XV5		Chd8	Chromodomain-helicase-DNA-binding protein 8	-0.195	0.079	0.184	0.042	-0.114	0.007	-0.037	-0.002	0.064		0.064	0.487	0.487	unchanged
Q0GNC1		Inf2	Inverted formin-2	-0.237	-0.063	-0.063	0.123	0.054	0.035	-0.006	0.121	0.111		-0.111	0.219	0.219	unchanged
Q0GUM3		Gm12250	Interferon-gamma-inducible GTPase 10	0.805	0.301	0.358	0.113	-0.626	-0.665	-0.015	-0.306	0.797		0.797	0.00353	0.00353	up-regulated
Q0II04		Nebl	Nebulette	-0.152	-0.016	-0.072	0.238	0.11	-0.054	0.167	-0.256	0.008		0.008	0.951	0.951	unchanged
Q0KL01		Ubxn2b	UBX domain-containing protein 2B	0.652		-0.134	-0.225			-0.562	0.251	0.253		0.253	0.541	0.541	unchanged
Q0KL02		Trio	Triple functional domain protein	0.083	-0.033	0.019	0.127	0.055	0.069	-0.467	0.112	0.107		0.107	0.447	0.447	unchanged
Q0P557		Spata18	Mitochondria-eating protein	-0.199	0.166	-0.237	-0.126	0.086	0.182	0.036	0.058	0.19		-0.19	0.0881	0.0881	unchanged
Q0P5W1		Vps8	Vacuolar protein sorting-associated protein 8 homolog	0.039	-0.191	0.099	-0.067	0.061	0.11	0.022	-0.108	0.051		-0.051	0.557	0.557	unchanged
E9Q912		Rap1gds1	Rap1 GTPase-GDP dissociation stimulator 1	0.001	0.207	-0.124	-0.218	0.049	-0.021	-0.237	0.309	0.059		-0.059	0.68	0.68	unchanged
Q0P678		Zc3h18	Zinc finger CCCH domain-containing protein 18	-0.012	0.028	0.28	0.116	-0.249	-0.169	0.033	-0.061	0.215		0.215	0.0481	0.0481	unchanged
Q0PHV7		Dact3	Dapper homolog 3		-0.799		-0.07	-0.553	0.447	0.962		0.72		-0.72	0.224	0.224	unchanged
Q0VBK2		Krt80	Keratin, type II cytoskeletal 80	-0.007	0	0.18	0.102	0.05	0.11	-0.146	-0.323	0.146		0.146	0.207	0.207	unchanged
Q0VBL3		Rbm15	RNA-binding protein 15	0.189	-0.068	0.024	0.214	-0.2	-0.155	0.053	-0.091	0.188		0.188	0.0705	0.0705	unchanged
Q0VEE6		Znf800	Zinc finger protein 800	-0.08	0.403	0.011	0.164	-0.057	0.037	-0.366	-0.147	0.258		0.258	0.082	0.082	unchanged
Q0VF22		Ccdc138	Coiled-coil domain-containing protein 138	0.44	-1.04		0.937		-0.231	0.153	-0.281	0.232		0.232	0.669	0.669	unchanged
Q0VGB7		Ppp4r2	Serine/threonine-protein phosphatase 4 regulatory subunit 2	0.15	0.015	0.05	-0.089	0.072	-0.208	0.127	-0.152	0.072		0.072	0.479	0.479	unchanged
Q0VGY8		Tanc1	Protein TANC1	-0.072	-0.077	-0.04	0.12	-0.036	0.025	-0.036	0.082	0.026		-0.026	0.706	0.706	unchanged
Q11011		Npepps	Puromycin-sensitive aminopeptidase	-0.023	-0.047	0.008	0.061	0.029	0.016	-0.039	-0.039	0.008		0.008	0.883	0.883	unchanged
Q11131		Fut7	Alpha-(1,3)-fucosyltransferase 7		-0.328		0.255		-0.125	-0.123	0.31	0.057		-0.057	0.823	0.823	unchanged
E9Q9A9		Oas2	2'-5'-oligoadenylate synthase 2	1.345	0.097	-0.871	0.185		-0.583	-0.233	0.036	0.449		0.449	0.387	0.387	unchanged
Q11136		Pepd	Xaa-Pro dipeptidase	-0.142	0.061	-0.06	-0.036	0.09	0.029	0.022	0.001	0.08		-0.08	0.231	0.231	unchanged
Q148A4		Saxo4	Stabilizer of axonemal microtubules 4	0.112	0.207	0.112	-0.338	0.141	-0.431	0.206	-0.044	0.055		0.055	0.758	0.758	unchanged
Q148V7		Relch	RAB11-binding protein RELCH	-0.099	-0.142	-0.063	0.082	0.026	0.155	-0.017	0.024	0.102		-0.102	0.188	0.188	unchanged
Q148V8		Fam83h	Protein FAM83H	0.057	0.179	-0.217	-0.195	-0.251	0.093	-0.16	0.459	0.079		-0.079	0.655	0.655	unchanged
Q149C2		Traf3ip1	TRAF3-interacting protein 1	-0.45	0.181	0.226	-0.255	0.049	0.419	-0.108	-0.097	0.14		-0.14	0.478	0.478	unchanged
Q149S1		Tekt4	Tektin-4	0.008	0.216	-0.045	-0.231	-0.038	0.136	-0.07	-0.009	0.018		-0.018	0.866	0.866	unchanged
Q14AX6		Cdk12	Cyclin-dependent kinase 12	0.401	0.277	0.352	-0.252	0.07	0.007	-0.373	-0.516	0.397		0.397	0.0705	0.0705	unchanged
Q14B46		Rtkn2	Rhotekin-2	-0.033	-0.021	-0.013	-0.092	0.076	0.064	-0.082	0.067	0.071		-0.071	0.264	0.264	unchanged
Q14C51		Ptcd3	Small ribosomal subunit protein mS39	-0.139	-0.067	-0.067	-0.344	0.25	-0.06	0.271	0.122	0.3		-0.3	0.0178	0.0178	unchanged
Q14CH1		Mocos	Molybdenum cofactor sulfurase	0.338	0.305	-0.32	0.194	0.166	-0.319	-0.076	-0.323	0.267		0.267	0.169	0.169	unchanged
Q14CH7		Aars2	Alanine--tRNA ligase, mitochondrial	0.156	-0.61	-0.69				1.147	-0.044	0.933		-0.933	0.101	0.101	unchanged
Q14DH7		Acss3	Acyl-CoA synthetase short-chain family member 3, mitochondrial	0.187	0.106	-0.064	0.129	0.067	-0.052	-0.339	-0.068	0.188		0.188	0.101	0.101	unchanged
Q18PI6		Cd84	SLAM family member 5	0.022	-0.019	0.561	-0.912	-0.52	0.173	0.35	0.313	0.166		-0.166	0.626	0.626	unchanged
Q1EG27		Myo3b	Myosin-IIIb	0.028	0.044	0.207	-0.182	-0.012	-0.007	-0.138	0.025	0.057		0.057	0.543	0.543	unchanged
Q1ERP8		Cd300lg	CMRF35-like molecule 9	-0.156	-0.028	-0.19	0.033	0.287	0.182	-0.417	0.254	0.162		-0.162	0.344	0.344	unchanged
Q1HFZ0		Nsun2	RNA cytosine C(5)-methyltransferase NSUN2	0	-0.032	0.039	-0.034	0.122	0.012	-0.019	-0.123	0.005		-0.005	0.944	0.944	unchanged
Q1W617		Shroom4	Protein Shroom4	0.19	-0.614	-0.151	0.288	-0.081	0.383	-0.094	0.045	0.135		-0.135	0.539	0.539	unchanged
Q1XH17		Trim72	Tripartite motif-containing protein 72	-0.198	0.01	-0.045	0.052	-0.012	0.048	0.313	-0.202	0.082		-0.082	0.498	0.498	unchanged
E9Q9R9		Dlg5	Disks large homolog 5	0.638	-0.151	-0.546	-1.146	-0.366	0.394	0.021	1.122	0.594		-0.594	0.211	0.211	unchanged
Q2EMV9		Parp14	Protein mono-ADP-ribosyltransferase PARP14	0.449	-0.06	0.231	0.356	-0.212	-0.239	-0.052	-0.508	0.497		0.497	0.0071	0.0071	up-regulated
Q2HXL6		Edem3	ER degradation-enhancing alpha-mannosidase-like protein 3	0.328	0.19	0.114	-0.12	-0.229	0.07	-0.262	-0.125	0.264		0.264	0.0525	0.0525	unchanged
Q2KN98		Specc1l	Cytospin-A	-0.185	-0.126	-0.076	0.06	0.133	0.205	-0.107	0.062	0.155		-0.155	0.117	0.117	unchanged
Q2M3X8		Phactr1	Phosphatase and actin regulator 1	0.108	-0.28	-0.057	0.375	0.122	-0.045	0	-0.257	0.082		0.082	0.597	0.597	unchanged
Q2MV57		Tctn2	Tectonic-2	-0.328	-0.37	-0.208	0.295	0.202	0.159	-0.367	0.584	0.297		-0.297	0.223	0.223	unchanged
Q2NL51		Gsk3a	Glycogen synthase kinase-3 alpha	-0.027	-0.134	0.111	0.248	-0.054	0.011	-0.035	-0.154	0.108		0.108	0.277	0.277	unchanged
Q2PFD7		Psd3	PH and SEC7 domain-containing protein 3	-0.505	-0.328	-0.336	0.1	0.627	-0.038	0.229	0.216	0.526		-0.526	0.0168	0.0168	down-regulated
Q2TBA3		Malt1	Mucosa-associated lymphoid tissue lymphoma translocation protein 1 homolog	-0.213	0.084	0.498	-0.102	-0.264	0.092	0.285	-0.414	0.142		0.142	0.505	0.505	unchanged
Q2TBE6		Pi4k2a	Phosphatidylinositol 4-kinase type 2-alpha	-0.155	-0.02	0.104	0.074	-0.019	0.049	-0.094	0.026	0.01		0.01	0.894	0.894	unchanged
E9Q9W4		Slc27a6	Long-chain fatty acid transport protein 6	0.19	0.231	0.534	-0.077	-0.854	0.045	-0.183	0.081	0.447		0.447	0.0845	0.0845	unchanged
Q2TPA8		Hsdl2	Hydroxysteroid dehydrogenase-like protein 2	-0.018	0.098	0.018	-0.003	-0.171	0.135	0.003	-0.097	0.056		0.056	0.491	0.491	unchanged
Q2VLH6		Cd163	Scavenger receptor cysteine-rich type 1 protein M130	0.146	0.381	0.211	0.303	-0.269	-0.359	-0.255	-0.193	0.529		0.529	9.24e-05	9.24e-05	up-regulated
Q2VPQ9		Meaf6	Chromatin modification-related protein MEAF6	0.061		-0.2	0.079	-0.284	0.199	0.099	0.023	0.029		-0.029	0.836	0.836	unchanged
Q2VPU4		Mlxip	MLX-interacting protein	0.347	-0.069	-0.514	0.653	0.015	-0.947	0.121	0.359	0.217		0.217	0.543	0.543	unchanged
Q2YDW2		Msto1	Protein misato homolog 1	0.166	-0.132	-0.079	-0.083	0.224	-0.28	-0.005	0.153	0.055		-0.055	0.67	0.67	unchanged
Q31125		Slc39a7	Zinc transporter SLC39A7	0.136	0.006	-0.603	0.636	-0.631	0.371	-0.449	0.498	0.097		0.097	0.785	0.785	unchanged
Q32M07		Ak8	Adenylate kinase 8	-0.001	-0.031	-0.012	-0.212	-0.129	0.065	0.194	0.093	0.12		-0.12	0.208	0.208	unchanged
Q32NY4		Cnnm3	Metal transporter CNNM3	0.069	-0.079	0.128	-0.17	0.049	0.08	-0.077	-0.035	0.017		-0.017	0.839	0.839	unchanged
Q3B7Z2		Osbp	Oxysterol-binding protein 1	-0.011	-0.019	-0.118	0.081	0.034	-0.013	0.076	-0.065	0.025		-0.025	0.71	0.71	unchanged
Q3KNJ2		Nhej1	Non-homologous end-joining factor 1	-0.065	0.102	-0.375	0.303	-0.057	0.037	0.196	-0.175	0.009		-0.009	0.954	0.954	unchanged
E9QAG8		Znf431	Zinc finger protein 431	0.034		0.19			0.138	-0.533	0.148	0.194		0.194	0.473	0.473	unchanged
Q3KNM2		Marchf5	E3 ubiquitin-protein ligase MARCHF5	-0.063	0.389	-0.095	-0.409	0.082	-0.379	0.181	0.259	0.08		-0.08	0.696	0.696	unchanged
Q3LAC4		Prex2	Phosphatidylinositol 3,4,5-trisphosphate-dependent Rac exchanger 2 protein	-0.095	-0.168	-0.036	-0.046	0.092	0.155	-0.046	0.111	0.164		-0.164	0.0376	0.0376	unchanged
Q3T9E4		Tgtp2	T-cell-specific guanine nucleotide triphosphate-binding protein 2	1.039	-0.184	-0.048	0.195	-0.101	-0.463	0.056	-0.528	0.51		0.51	0.104	0.104	unchanged
Q3TAE8		Alg6	Dolichyl pyrophosphate Man9GlcNAc2 alpha-1,3-glucosyltransferase	-0.678	0.517	0.574		1.024		-1.209	-0.28	0.293		0.293	0.667	0.667	unchanged
Q3TAP4		Ap5b1	AP-5 complex subunit beta-1	0.069	0.203	0.074	0.07	-0.116	-0.461	0.028	0.099	0.217		0.217	0.117	0.117	unchanged
Q3TAS6		Emc10	ER membrane protein complex subunit 10	-0.066	-0.05	0.045	0.051	0.229	-0.189	-0.091	0.036	0.001		-0.001	0.99	0.99	unchanged
Q3TB92		Milr1	Allergin-1	-0.035	0.013	1.202	-0.176	0.76		-1.677	-0.128	0.599		0.599	0.362	0.362	unchanged
E9QAM5		Helz2	3'-5' exoribonuclease HELZ2	0.218	-0.156	0.14	0.253	-0.139	0.23	-0.153	-0.427	0.236		0.236	0.16	0.16	unchanged
Q3TBD2		Arhgap45	Rho GTPase-activating protein 45	0.232	-0.06	-0.023	-0.361	0.101	-0.142	0.101	0.118	0.097		-0.097	0.472	0.472	unchanged
Q3TBT3		Sting1	Stimulator of interferon genes protein	-0.067	0.074	0.338	-0.409	-0.068	-0.308	0.348	0.057	0.023		-0.023	0.905	0.905	unchanged
Q3TBW2		Mrpl10	Large ribosomal subunit protein uL10m	-1.01	0.655	0.065	-0.563	-0.082	-0.132	0.853	0.179	0.418		-0.418	0.307	0.307	unchanged
Q3TC46		Patl1	Protein PAT1 homolog 1	-0.035	-0.204	0.102	0.17	0.035	-0.002	-0.09	-0.011	0.025		0.025	0.785	0.785	unchanged
Q3TC72		Fahd2	Fumarylacetoacetate hydrolase domain-containing protein 2A	-0.039	0.079	-0.374	0.128	0.095	0.132	-0.115	0.061	0.095		-0.095	0.454	0.454	unchanged
Q3TC93		Hs1bp3	HCLS1-binding protein 3	-0.115	0.007	-0.134	0.109	-0.028	0.106	0.057	-0.038	0.058		-0.058	0.464	0.464	unchanged
Q3TCH7		Cul4a	Cullin-4A	-0.095	-0.125	0.047	-0.053	0.08	0.005	0.041	0.065	0.104		-0.104	0.114	0.114	unchanged
Q3TCJ1		Abraxas2	BRISC complex subunit Abraxas 2	-0.041	0.148	0.048	-0.031	-0.135	-0.023	0.125	-0.125	0.071		0.071	0.407	0.407	unchanged
Q3TCN2		Plbd2	Putative phospholipase B-like 2	0.007	0.018	0.025	-0.028	0.074	-0.078	-0.146	0.094	0.02		0.02	0.787	0.787	unchanged
Q3TCX3		Khdc4	KH homology domain-containing protein 4	0.264	-0.075	0.103	0.086	-0.326	-0.161	0.303	-0.229	0.198		0.198	0.212	0.212	unchanged
A2A8L1		Chd5	Chromodomain-helicase-DNA-binding protein 5	-0.238	-0.189	1.406	-0.349	-0.318	-0.196	-0.143		0.376		0.376	0.414	0.414	unchanged
E9QAT4		Sec16a	Protein transport protein Sec16A	0.08	0.176	-0.053	0.059	0.023	-0.036	-0.131	-0.153	0.14		0.14	0.0889	0.0889	unchanged
Q3TDD9		Ppp1r21	Protein phosphatase 1 regulatory subunit 21	0.121	0.16	-0.108	-0.219	-0.197	-0.121	0.152	0.179	0.015		-0.015	0.909	0.909	unchanged
Q3TDK6		Rogdi	Protein rogdi homolog	0.235	0.149	-0.23	-0.453	0.189	-0.327	-0.09	0.492	0.141		-0.141	0.535	0.535	unchanged
Q3TDN2		Faf2	FAS-associated factor 2	-0.149	0.161	-0.167	-0.252	0.188	-0.086	0.157	0.113	0.195		-0.195	0.108	0.108	unchanged
Q3TDQ1		Stt3b	Dolichyl-diphosphooligosaccharide--protein glycosyltransferase subunit STT3B	0.084	-0.09	-0.081	0.013	0.006	0.161	0.043	-0.169	0.029		-0.029	0.742	0.742	unchanged
Q3TEA8		Hp1bp3	Heterochromatin protein 1-binding protein 3	-0.022	-0.004	-0.002	0.056	-0.048	0.096	-0.049	-0.06	0.022		0.022	0.713	0.713	unchanged
Q3TFD2		Lpcat1	Lysophosphatidylcholine acyltransferase 1	-0.245	0.022	-0.188	-0.021	0.112	0.088	0.11	0.086	0.207		-0.207	0.0233	0.0233	unchanged
Q3TFQ1		Spryd7	SPRY domain-containing protein 7	0.096	-0.083	-0.349	0.152	0.014	-0.052	0.093	0.093	0.083		-0.083	0.488	0.488	unchanged
Q3TGF2		Fam107b	Protein FAM107B	0.126	-0.139	-0.412	-0.14	0.008	-0.074	0.461	0.135	0.274		-0.274	0.106	0.106	unchanged
Q3TGW2		Eepd1	Endonuclease/exonuclease/phosphatase family domain-containing protein 1	-0.199	0.311	-0.087	-0.066	-0.02	-0.113	0.005	0.135	0.012		-0.012	0.921	0.921	unchanged
Q3THE2		Myl12b	Myosin regulatory light chain 12B	0.074	0.16	0.051	-0.425	-0.063	-0.253	0.184	0.237	0.061		-0.061	0.713	0.713	unchanged
F6VAN0		Atf6	Cyclic AMP-dependent transcription factor ATF-6 alpha		-0.508	0.427	0.16	-0.309	0.404	-0.23	0.032	0.052		0.052	0.85	0.85	unchanged
Q3THF9		Coq10b	Coenzyme Q-binding protein COQ10 homolog B, mitochondrial	-0.483	-0.214	0.293	-0.191	-0.01	0.545	0.009	0.017	0.289		-0.289	0.171	0.171	unchanged
Q3THG9		Aarsd1	Alanyl-tRNA editing protein Aarsd1	-0.139	-0.073	0.083	0.042	-0.158	0.165	-0.066	0.111	0.035		-0.035	0.718	0.718	unchanged
Q3THJ3		Eif1ad	Probable RNA-binding protein EIF1AD		0.224	-0.542		-0.158		0.205	0.23	0.251		-0.251	0.403	0.403	unchanged
Q3THK3		Gtf2f1	General transcription factor IIF subunit 1	-0.031	0.002	0.122	-0.038	-0.289	0.076	0.125	0	0.036		0.036	0.729	0.729	unchanged
Q3THK7		Gmps	GMP synthase [glutamine-hydrolyzing]	0.069	0.033	0.14	0.049	-0.085	-0.139	-0.018	-0.084	0.154		0.154	0.0239	0.0239	unchanged
Q3THS6		Mat2a	S-adenosylmethionine synthase isoform type-2	-0.044	-0.068	0.116	-0.091	0.141	-0.006	-0.007	-0.075	0.035		-0.035	0.648	0.648	unchanged
Q3TIR1		Trappc13	Trafficking protein particle complex subunit 13	-0.023	-0.077	0.035	0.116	0.081	-0.059	-0.001	-0.107	0.034		0.034	0.632	0.632	unchanged
Q3TIR3		Ric8a	Synembryn-A	0.004	0.077	0.031	-0.268	-0.013	0.015	0.066	0.055	0.07		-0.07	0.432	0.432	unchanged
Q3TIU4		Pde12	2',5'-phosphodiesterase 12	0.194	-0.208	0.127	0.037	0.102	-0.187	0.04	-0.14	0.084		0.084	0.466	0.466	unchanged
Q3TIV5		Zc3h15	Zinc finger CCCH domain-containing protein 15	-0.061	-0.1	-0.067	-0.024	0.065	0.192	0.021	-0.061	0.117		-0.117	0.119	0.119	unchanged
F6XLV1		Crocc2	Ciliary rootlet coiled-coil protein 2	-0.091	0.099	-0.153	-0.019	0.013	0.091	0.021	0.006	0.074		-0.074	0.314	0.314	unchanged
Q3TIX9		Usp39	Ubiquitin carboxyl-terminal hydrolase 39	0.086	-0.071	0.004	0.028	0.051	-0.034	-0.003	-0.094	0.032		0.032	0.614	0.614	unchanged
Q3TJ91		Llgl2	LLGL scribble cell polarity complex component 2	0.029	-0.07	0.077	0.008	-0.04	0.001	0.04	-0.079	0.03		0.03	0.613	0.613	unchanged
Q3TJD7		Pdlim7	PDZ and LIM domain protein 7	-0.038	-0.005	-0.064	-0.016	-0.016	0.118	-0.004	-0.009	0.053		-0.053	0.366	0.366	unchanged
Q3TJZ6		Fam98a	Protein FAM98A	0.026	0.106	-0.024	0.026	-0.01	-0.23	0.198	-0.127	0.076		0.076	0.455	0.455	unchanged
Q3TKT4		Smarca4	Transcription activator BRG1	0.111	-0.173	0.126	-0.014	0.007	0.076	0.068	-0.236	0.034		0.034	0.745	0.745	unchanged
Q3TKY6		Cwc27	Spliceosome-associated protein CWC27 homolog	0.115	0.03	-0.122	-0.369	0.124	0.15	-0.032	0.069	0.164		-0.164	0.176	0.176	unchanged
Q3TL44		Nlrx1	NLR family member X1	-0.063	0.072	0.018	0.04	-0.04	-0.137	0.017	0.057	0.042		0.042	0.528	0.528	unchanged
Q3TLH4		Prrc2c	Protein PRRC2C	0.045	-0.004	0.01	0.045	-0.092	0.003	-0.016	-0.025	0.056		0.056	0.298	0.298	unchanged
Q3TLI0		Trappc10	Trafficking protein particle complex subunit 10	-0.051	0.031	-0.071	0.084	0.13	0.024	-0.18	-0.001	0.005		0.005	0.952	0.952	unchanged
F6ZDS4		Tpr	Nucleoprotein TPR	0.027	0.044	0.077	0.089	-0.051	-0.006	-0.07	-0.145	0.127		0.127	0.0476	0.0476	unchanged
Q3TLP5		Echdc2	Enoyl-CoA hydratase domain-containing protein 2, mitochondrial	0.199	0.065	-0.233	-0.307	0.001	-0.152	0.077	0.316	0.13		-0.13	0.397	0.397	unchanged
Q3TLS3		Gdpgp1	GDP-D-glucose phosphorylase 1	0.223	-0.15	-0.133	-0.153	0.048	-0.173	0.225	0.08	0.098		-0.098	0.432	0.432	unchanged
Q3TMH2		Scrn3	Secernin-3	0.118	0.075	0.089	-0.07	-0.132	-0.043	-0.097	0.027	0.114		0.114	0.125	0.125	unchanged
Q3TMW1		Ccdc102a	Coiled-coil domain-containing protein 102A	0.143	-0.001	-0.089	0.059	0	-0.143	0.003	-0.008	0.065		0.065	0.384	0.384	unchanged
Q3TMX7		Qsox2	Sulfhydryl oxidase 2	-0.139	0.144	-0.351	-0.06	-0.247	0.406	-0.145	0.358	0.194		-0.194	0.313	0.313	unchanged
Q3TN34		Micall2	MICAL-like protein 2	0.322	-0.387	0.122	-0.17	0.232	0.249	-0.022	-0.38	0.048		-0.048	0.812	0.812	unchanged
Q3TNA1		Xylb	Xylulose kinase	-0.187	0.015	0.02	0.215	0.431	-0.021	-0.402	-0.106	0.04		0.04	0.824	0.824	unchanged
Q3TNH5		Arb2a	Cotranscriptional regulator ARB2A	0.149	-0.019	-0.116	-0.341	0.138	0.133	0.22	-0.197	0.155		-0.155	0.268	0.268	unchanged
Q3TNL8		Itprip	Inositol 1,4,5-trisphosphate receptor-interacting protein	0.092	0.444	0.316	0.06	-0.235	-0.025	-0.268	-0.418	0.464		0.464	0.00457	0.00457	up-regulated
Q3TPE9		Ankmy2	Ankyrin repeat and MYND domain-containing protein 2	0.059	0.155	-0.192	-0.12	-0.125	0.125	0.016	0.048	0.041		-0.041	0.685	0.685	unchanged
F7BJB9		Morc3	MORC family CW-type zinc finger protein 3	0.11	-0.144	0.396	0.097	0.065	-0.28	-0.341	0.061	0.239		0.239	0.139	0.139	unchanged
Q3TPX4		Exoc5	Exocyst complex component 5	-0.104	0.499	0.225	-0.513	-0.205	-0.75	0.356	0.458	0.062		0.062	0.85	0.85	unchanged
Q3TQI7		Q3TQI7	Splicing factor C9orf78 homolog	-0.232	0.139	-0.444	-0.076	0.347	-0.065	0.216	0.079	0.298		-0.298	0.0705	0.0705	unchanged
Q3TRM4		Pnpla6	Patatin-like phospholipase domain-containing protein 6	-0.123	-0.101	-0.144	-0.059	0.233	-0.103	0.084	0.178	0.205		-0.205	0.037	0.037	unchanged
Q8VCM7	FGG	Fgg	Fibrinogen gamma chain	0.824	0.666	0.862	0.546	-0.922	-0.92	-0.775	-0.315	1.458	1.458	1.458	1.36e-05	1.36e-05	up-regulated
Q3TSG4		Alkbh5	RNA demethylase ALKBH5	0.07	-0.213	0.022	0.267	-0.039	-0.017	-0.059	-0.066	0.082		0.082	0.434	0.434	unchanged
Q3TT38		Ilrun	Protein ILRUN	0.079	-1.44	-0.125	0.475	0.522	0.249	-0.041	0.247	0.497		-0.497	0.232	0.232	unchanged
Q3TTA7		Cblb	E3 ubiquitin-protein ligase CBL-B	0.267	-0.212	-0.116	0.126	-0.133	0.03	-0.206	0.209	0.041		0.041	0.768	0.768	unchanged
Q3TTY5		Krt2	Keratin, type II cytoskeletal 2 epidermal	1.286	-0.145	-0.327	-0.34	-0.122	-0.344	0.133	-0.175	0.246		0.246	0.515	0.515	unchanged
Q3TUF7		Yeats2	YEATS domain-containing protein 2	0.177	-0.715	-0.854	0.615	0.834	0.648	0.398	-1.137	0.38		-0.38	0.476	0.476	unchanged
F7BWT7		Tspan15	Tetraspanin-15	0.144	-0.131	0.014	0.101	-0.095	0.171	-0.179	-0.059	0.072		0.072	0.476	0.476	unchanged
Q3TUH1		Tamm41	Phosphatidate cytidylyltransferase, mitochondrial	-0.161	0.202	-0.028	-0.434	0.045	-0.225	0.249	0.318	0.202		-0.202	0.259	0.259	unchanged
Q3TVI8		Pbxip1	Pre-B-cell leukemia transcription factor-interacting protein 1	-0.066	-0.379	-0.124	-0.007	0.271	0.121	0.017	0.133	0.279		-0.279	0.0216	0.0216	unchanged
Q3TW96		Uap1l1	UDP-N-acetylhexosamine pyrophosphorylase-like protein 1	-0.089	0.031	0.033	-0.025	-0.033	-0.005	0.02	0.033	0.016		-0.016	0.772	0.772	unchanged
Q3TWF6		Wdr70	WD repeat-containing protein 70	-0.073	0.836	0.208	-0.572	-0.233	-0.059	-0.582	0.44	0.208		0.208	0.539	0.539	unchanged
Q3TWI9		Tmem63b	CSC1-like protein 2	-0.093	0.115	0.075	0.155	-0.178	-0.04	-0.006	-0.063	0.135		0.135	0.109	0.109	unchanged
Q3TWL2		Pip4p1	Type 1 phosphatidylinositol 4,5-bisphosphate 4-phosphatase	-0.12	0.4	-0.531	-0.009	0.17	-0.195	0.164	0.087	0.121		-0.121	0.543	0.543	unchanged
Q3TWN3		Cnnm2	Metal transporter CNNM2	0.352	0.452			-0.583		0.496	-0.765	0.686		0.686	0.163	0.163	unchanged
Q3TWW8		Srsf6	Serine/arginine-rich splicing factor 6	-0.03	-0.205	0.25	0.126	0.1	-0.109	-0.029	-0.137	0.079		0.079	0.49	0.49	unchanged
Q3TX08		Trmt1	tRNA (guanine(26)-N(2))-dimethyltransferase	-0.121	-0.402	-0.227	-0.097	0.289	0.223	0.023	0.277	0.415		-0.415	0.00248	0.00248	down-regulated
Q3TXS7		Psmd1	26S proteasome non-ATPase regulatory subunit 1	0.046	-0.058	0.056	-0.04	0.018	-0.084	-0.018	0.047	0.01		0.01	0.865	0.865	unchanged
F8VPK0		Skic3	Superkiller complex protein 3	-0.327	0.378	0.109	-0.233	-0.298	-0.418	0.289	0.465	0.028		-0.028	0.912	0.912	unchanged
Q3TXT3		Inip	SOSS complex subunit C	-0.226	0.202	0.056	0.348	-0.332	-0.073	-0.159	0.15	0.198		0.198	0.216	0.216	unchanged
Q3TYA6		Mphosph8	M-phase phosphoprotein 8	0.043	-0.718	-0.756	0.153	0.335	0.889	-0.039	0.058	0.63		-0.63	0.06	0.06	unchanged
Q811W2	CYP26B1	Cyp26b1	Cytochrome P450 26B1	0.944	0.818		0.381	-1.058	-1.287	0.178		1.437	1.437	1.437	0.0143	0.0143	up-regulated
Q3TYD6		Lmtk2	Serine/threonine-protein kinase LMTK2	-0.191	-0.042	-0.084	0.044	0.09	0.197	0.008	-0.057	0.128		-0.128	0.148	0.148	unchanged
Q3TYS2		Cybc1	Cytochrome b-245 chaperone 1	-0.031	-0.118	-0.186	-0.124	0.068	0.045	0.16	0.153	0.221		-0.221	0.00645	0.00645	unchanged
Q3TYX3		Smyd5	Histone-lysine N-trimethyltransferase SMYD5	0.082	0.146	0.031	-0.473	0.135	-0.137	0.131	0.049	0.098		-0.098	0.518	0.518	unchanged
Q3TZA2		Cdkl4	Cyclin-dependent kinase-like 4	0.03	-0.05	0.025	-0.087	0.05	0.079	0.059	-0.141	0.032		-0.032	0.655	0.655	unchanged
Q3TZM9		Alg11	GDP-Man:Man(3)GlcNAc(2)-PP-Dol alpha-1,2-mannosyltransferase	-0.14	-0.141	0.262	0.184	0.121	-0.352	0.111	-0.081	0.092		0.092	0.541	0.541	unchanged
Q3TZW0		Ecscr	Endothelial cell-specific chemotaxis regulator	0.2	-0.16	0.07	0.114	0.146	-0.067	-0.26	-0.078	0.121		0.121	0.306	0.306	unchanged
F8VPQ2		Arid4a	AT-rich interactive domain-containing protein 4A	0.207	0.145	-0.466	-0.352		0.31	0.575	-0.443	0.264		-0.264	0.389	0.389	unchanged
Q3TZX8		Nol9	Polynucleotide 5'-hydroxyl-kinase NOL9	-0.026	0.054	0.101	-0.027	0.216	-0.274	-0.027	-0.051	0.06		0.06	0.582	0.582	unchanged
Q3TZZ7		Esyt2	Extended synaptotagmin-2	-0.01	-0.005	0.035	0.041	-0.037	0.077	-0.023	-0.112	0.039		0.039	0.524	0.524	unchanged
Q3U0B3		Dhrs11	Dehydrogenase/reductase SDR family member 11	0.343	-0.131	0.24	0.104	-0.264	-0.327	-0.214	0.215	0.287		0.287	0.0917	0.0917	unchanged
Q3U0D9		Hace1	E3 ubiquitin-protein ligase HACE1	0.325	0.025	0.143	0.17	-0.176	0.022	-0.444	-0.1	0.34		0.34	0.0173	0.0173	unchanged
Q3U0J8		Tbc1d2b	TBC1 domain family member 2B	0.025	-0.076	0.098	0.1	0.014	-0.078	-0.029	-0.089	0.082		0.082	0.225	0.225	unchanged
Q3U0K8		Ogfod1	Prolyl 3-hydroxylase OGFOD1	-0.314		0.048	0.462	0.038	-0.13	-0.014	-0.112	0.12		0.12	0.518	0.518	unchanged
Q3U0M1		Trappc9	Trafficking protein particle complex subunit 9	-0.048	-0.082	0.073	-0.107	0.099	-0.194	0.093	0.132	0.074		-0.074	0.432	0.432	unchanged
Q3U0S6		Rasip1	Ras-interacting protein 1	0.068	-0.036	0.113	0.134	-0.085	-0.021	-0.14	-0.066	0.148		0.148	0.0424	0.0424	unchanged
Q3U0V1		Khsrp	Far upstream element-binding protein 2	0.007	-0.008	0.061	0.013	-0.012	-0.009	-0.019	-0.068	0.045		0.045	0.386	0.386	unchanged
Q3U0V2		Tradd	Tumor necrosis factor receptor type 1-associated DEATH domain protein	0.091	0.027	-0.232	0.075	0.019	0.025	0.062	-0.102	0.011		-0.011	0.905	0.905	unchanged
F8VPU2		Farp1	FERM, ARHGEF and pleckstrin domain-containing protein 1	0.047	-0.035	0.166	0.116	-0.067	-0.033	-0.117	-0.112	0.156		0.156	0.0385	0.0385	unchanged
Q3U182		Crtc2	CREB-regulated transcription coactivator 2	0.293	-0.288	-0.078	0.032	0.197	0.11	-0.203	-0.097	0.012		-0.012	0.935	0.935	unchanged
Q3U186		Rars2	Probable arginine--tRNA ligase, mitochondrial	0.387	0.548	-0.535	0.063	0.149	0.224	0.263	-1.133	0.24		0.24	0.533	0.533	unchanged
Q3U1D9		Cfap96	Cilia-and flagella-associated protein 96	0.396	-0.32	0.057	-0.181	-0.135	-0.036	0.307	-0.123	0.015		-0.015	0.932	0.932	unchanged
Q3U1F9		Pag1	Phosphoprotein associated with glycosphingolipid-enriched microdomains 1	0.199	0.063	0.204	0.109	-0.177	0.036	-0.167	-0.301	0.296		0.296	0.0077	0.0077	unchanged
Q3U1G5		Isg20l2	Interferon-stimulated 20 kDa exonuclease-like 2	-0.057	-0.083	0.175	0.039	-0.068	0.212	-0.34	0.087	0.046		0.046	0.726	0.726	unchanged
Q3U1J4		Ddb1	DNA damage-binding protein 1	-0.069	-0.051	0.027	-0.004	0.069	0.038	0.061	-0.105	0.04		-0.04	0.534	0.534	unchanged
Q3U1T3		Brms1l	Breast cancer metastasis-suppressor 1-like protein	-0.233	-0.514	-0.374	0.028	0.464	0.192	0.163	0.24	0.538		-0.538	0.00316	0.00316	down-regulated
Q3U1V6		Uevld	Ubiquitin-conjugating enzyme E2 variant 3	-0.042	0.01	-0.087	0.158	0.079	0.1	0.129	-0.383	0.028		0.028	0.827	0.827	unchanged
F8VPZ9		Bicra	BRD4-interacting chromatin-remodeling complex-associated protein	-0.186	0.429	-0.301	0.311	0.02	-0.273	-0.098	0.063	0.135		0.135	0.471	0.471	unchanged
Q3U1Y4		Dennd4b	DENN domain-containing protein 4B	0.2	-0.899	-0.404		0.517	-0.423	0.97		0.722		-0.722	0.154	0.154	unchanged
Q3U1Z5		Gpsm3	G-protein-signaling modulator 3	0.114	0.014	-0.256	-0.333	-0.149	-0.011	0.483	0.103	0.222		-0.222	0.203	0.203	unchanged
Q3U214		Mast3	Microtubule-associated serine/threonine-protein kinase 3	-0.121	0.128	0.023	0.127		-0.537	0.18	0.177	0.099		0.099	0.619	0.619	unchanged
Q3U284		Tmem231	Transmembrane protein 231	-0.161	0.332	-0.868	0.298	-0.007	0.537	-0.203	0.038	0.191		-0.191	0.526	0.526	unchanged
Q3U2A8		Vars2	Valine--tRNA ligase, mitochondrial	0.213	-0.214	0.012	0.246	0.15	-0.349	-0.168	0.078	0.136		0.136	0.377	0.377	unchanged
Q3U2C5		Rnf149	E3 ubiquitin-protein ligase RNF149	0.468	-0.335	0.768	0.176	-1.382		0.154	0.11	0.642		0.642	0.19	0.19	unchanged
Q3U2I3		Fhip1b	FHF complex subunit HOOK-interacting protein 1B	-0.125	-0.113	0.2	0.267	-0.08	0.067	0.011	-0.262	0.123		0.123	0.335	0.335	unchanged
Q3U2P1		Sec24a	Protein transport protein Sec24A	0.088	0.089	0.134	0.15	-0.009	-0.221	-0.193	-0.073	0.239		0.239	0.00677	0.00677	unchanged
Q3U2V3		Nudt18	8-oxo-dGDP phosphatase NUDT18	0.123	0.174	0.148	0.235	0.005	-0.206	-0.267	-0.247	0.349		0.349	0.00182	0.00182	unchanged
Q3U308		Ctu2	Cytoplasmic tRNA 2-thiolation protein 2	0.005	-0.012	0.268	-0.58	-0.386	0.061	-0.097	0.706	0.151		-0.151	0.582	0.582	unchanged
A2A8L5		Ptprf	Receptor-type tyrosine-protein phosphatase F	-0.033	0.006	-0.055	-0.075	0.002	0.159	-0.054	0.015	0.07		-0.07	0.3	0.3	unchanged
F8VQB6		Myo10	Unconventional myosin-X	-0.615	-0.359	0.014	0.33	0.705	-0.315	-0.288	0.493	0.306		-0.306	0.338	0.338	unchanged
Q3U319		Rnf40	E3 ubiquitin-protein ligase BRE1B	-0.016	-0.111	0.25	-0.081	-0.168	0.053	0.012	0.027	0.029		0.029	0.769	0.769	unchanged
Q3U3I9		Znf865	Zinc finger protein 865		0.725		-0.63	-0.87	-1.054	0.753	1.055	0.077		0.077	0.924	0.924	unchanged
Q3U3R4		Lmf1	Lipase maturation factor 1	-0.288	-0.243	-0.011	0.2	0.186	0.393	-0.118	-0.154	0.162		-0.162	0.338	0.338	unchanged
Q3U3W5		Prmt9	Protein arginine N-methyltransferase 9	-0.106	-0.074	0.033	0.219	-0.6	0.446	0.477	-0.429	0.045		0.045	0.87	0.87	unchanged
Q3U487		Hectd3	E3 ubiquitin-protein ligase HECTD3	0.083	0.069	-0.033	-0.155	0.071	-0.084	-0.019	0.033	0.009		-0.009	0.903	0.903	unchanged
Q3U492		Kcp	Kielin/chordin-like protein	0.186	-0.308	0.265	0.211	0.037	0.162	-0.438	-0.149	0.186		0.186	0.311	0.311	unchanged
Q3U4G3		Xxylt1	Xyloside xylosyltransferase 1	-0.72	0.194	0.167	-0.491	0.086	-0.066	0.21	0.585	0.416		-0.416	0.127	0.127	unchanged
Q3U5C8		Arhgef16	Rho guanine nucleotide exchange factor 16	0.248	-0.285	0.238	-0.162	-0.08	0.049	-0.149	0.107	0.028		0.028	0.846	0.846	unchanged
G3X8U3		QNG1	Queuosine 5'-phosphate N-glycosylase/hydrolase	-0.031	0.31	-0.125	-0.112	-0.016	-0.258	-0.066	0.265	0.029		0.029	0.839	0.839	unchanged
Q3U5F4		Yrdc	Threonylcarbamoyl-AMP synthase	-0.083	-0.053	0.058	0.22	0.067	0.265	-0.409	-0.1	0.08		0.08	0.603	0.603	unchanged
Q3U5Q7		Cmpk2	UMP-CMP kinase 2, mitochondrial	0.253	0.031	0.012	0.038	-0.095	-0.054	-0.008	-0.211	0.176		0.176	0.0561	0.0561	unchanged
Q3U6K5		Spata6	Spermatogenesis-associated protein 6	-0.071	-0.021	0.09	-0.223	0.086	0.137	0.138	-0.171	0.104		-0.104	0.323	0.323	unchanged
Q3U6U5		Gtpbp6	Putative GTP-binding protein 6	-0.397	0.024		-0.742	1.065		0.021		0.915		-0.915	0.0713	0.0713	unchanged
Q3U7R1		Esyt1	Extended synaptotagmin-1	0.042	-0.027	0.021	0.005	-0.019	0.067	0.001	-0.125	0.029		0.029	0.635	0.635	unchanged
Q3U7U3		Fbxo7	F-box only protein 7	0.034	0.155	-0.137	0.013	-0.266	0.202	-0.298	0.261	0.041		0.041	0.788	0.788	unchanged
Q3U829		Ap5z1	AP-5 complex subunit zeta-1	0.008	0.27	-0.326	-0.009	-0.642	-0.175	0.515	0.326	0.02		-0.02	0.94	0.94	unchanged
Q3U962		Col5a2	Collagen alpha-2(V) chain	-0.082	-0.052	-0.062	0.13	-0.016	0.164	-0.056	-0.061	0.024		-0.024	0.766	0.766	unchanged
Q3U9G9		Lbr	Delta(14)-sterol reductase LBR	0.22	-0.027	0.006	-0.161	-0.011	0.018	0.02	-0.101	0.028		0.028	0.757	0.757	unchanged
Q3U9N9		Slc16a10	Monocarboxylate transporter 10	0.09	-0.076	0.4	0.034	-0.285	-0.23	0.112	-0.08	0.233		0.233	0.108	0.108	unchanged
G3X982		Aox3	Aldehyde oxidase 3	-0.076	0.037	-0.12	-0.032	0.105	0.102	-0.113	0.064	0.087		-0.087	0.256	0.256	unchanged
Q3UA37		Qrich1	Transcriptional regulator QRICH1	-0.216	-0.045	0.322	-0.083	0.263	0.022	-0.186	-0.112	0.002		-0.002	0.988	0.988	unchanged
Q3UBG2		Pid1	PTB-containing, cubilin and LRP1-interacting protein	0.055	-0.083	-0.225	0.04	0.06	-0.048	-0.058	0.226	0.098		-0.098	0.327	0.327	unchanged
Q3UBX0		Tmem109	Voltage-gated monoatomic cation channel TMEM109	-1.55	0.728	0.107		-0.879		0.317	1.225	0.459		-0.459	0.573	0.573	unchanged
Q3UBZ5		Mif4gd	MIF4G domain-containing protein		-0.148	0.185		-0.704	0.306		0.334	0.04		0.04	0.92	0.92	unchanged
Q3UC65		Rsrp1	Arginine/serine-rich protein 1				0.514	-0.561	-0.157	0.148	0.047	0.645		0.645	0.0847	0.0847	unchanged
Q3UCQ1		Foxk2	Forkhead box protein K2	-0.053	-0.085	-0.126	-0.01	0.226	0.078	-0.03	-0.033	0.129		-0.129	0.122	0.122	unchanged
Q3UCV8		Otulin	Ubiquitin thioesterase otulin	-0.126	0.222	0	-0.249	-0.014	-0.173	-0.133	0.438	0.068		-0.068	0.682	0.682	unchanged
Q3UD01		Atxn7l3b	Ataxin-7-like protein 3B	-0.265	-0.11	0.222	-0.079	0.147	-0.019	-0.155	0.225	0.108		-0.108	0.419	0.419	unchanged
Q3UDE2		Ttll12	Tubulin--tyrosine ligase-like protein 12	0.06	-0.004	-0.017	0.041	-0.017	0.036	-0.055	-0.078	0.048		0.048	0.391	0.391	unchanged
Q3UDK1		Trafd1	TRAF-type zinc finger domain-containing protein 1	0.752	-0.209	-0.18	0.023	0.093	-0.108	-0.151	-0.256	0.202		0.202	0.373	0.373	unchanged
G3X987		Gimap9	GTPase IMAP family member 9	-0.717	0.239	-0.087	-0.001	0.244	0.154	0.109	0.024	0.274		-0.274	0.189	0.189	unchanged
Q3UDP0		Wdr41	WD repeat-containing protein 41	-0.239	0.043	0.103	-0.412	0.381	-0.294	0.451	-0.067	0.244		-0.244	0.25	0.25	unchanged
Q3UDR8		Yipf3	Protein YIPF3	0.013	-0.252	0.152	-0.042	-0.102	0.15	0.038	0.009	0.056		-0.056	0.586	0.586	unchanged
Q3UDW8		Hgsnat	Heparan-alpha-glucosaminide N-acetyltransferase	0.207	-0.229	0.14	-0.127	0.218	0.151	-0.004	-0.39	0.004		0.004	0.98	0.98	unchanged
Q3UE17		Mex3d	RNA-binding protein MEX3D		0.048	0.175	0.702	0.492		0.014	-1.46	0.626		0.626	0.28	0.28	unchanged
Q3UE31		Q3UE31	Uncharacterized protein KIAA0930 homolog	0.023	-0.249	0.109	-0.027	-0.491	0.193	0.415		0.075		-0.075	0.742	0.742	unchanged
Q3UE37		Ube2z	Ubiquitin-conjugating enzyme E2 Z	-0.032	-0.143	0.008	0.172	-0.138	0.144	-0.03	-0.015	0.011		0.011	0.906	0.906	unchanged
Q3UEB3		Puf60	Poly(U)-binding-splicing factor PUF60	0.004	-0.055	-0.138	0.018	0.197	-0.006	-0.073	0.019	0.077		-0.077	0.338	0.338	unchanged
Q3UFF7		Lyplal1	Lysophospholipase-like protein 1	-0.127	-0.155	-0.155	-0.037	0.071	0.237	-0.145	0.277	0.229		-0.229	0.0521	0.0521	unchanged
Q3UFK8		Frmd8	FERM domain-containing protein 8	0.097	-0.201	0.039	-0.051	0.004	0.073	0.045	-0.042	0.049		-0.049	0.542	0.542	unchanged
Q3UFM5		Nom1	Nucleolar MIF4G domain-containing protein 1	0.695	-1.157	-0.687	-0.694	0.037	-0.443		2.223	1.066		-1.066	0.186	0.186	unchanged
G3X9J0		Sipa1l3	Signal-induced proliferation-associated 1-like protein 3	-0.013	-0.013	0.086	-0.152	0.056	0.074	-0.172	0.1	0.038		-0.038	0.668	0.668	unchanged
Q3UFS0		Zyg11b	Protein zyg-11 homolog B	-0.099	0.538	0.084	-0.115	0.162	-0.818	-0.152	0.366	0.213		0.213	0.454	0.454	unchanged
Q3UFS4		Gpatch11	G patch domain-containing protein 11	-0.146	-0.409	0.065	-0.423	0.346	0.355	0.212	-0.034	0.448		-0.448	0.0126	0.0126	down-regulated
Q3UFY4		Rsph3a	Radial spoke head protein 3 homolog A	0.014	0.035	-0.135	-0.185	0.048	0.095	0.043	0.05	0.127		-0.127	0.0979	0.0979	unchanged
Q3UFY7		Nt5c3b	7-methylguanosine phosphate-specific 5'-nucleotidase	-0.168	0.423	-0.274	-0.033	0.097	-0.235	0.071	0.084	0.017		-0.017	0.917	0.917	unchanged
Q3UFY8		Trmt10c	tRNA methyltransferase 10 homolog C	0.429	0.352	-0.112	-1.641	0.3	0.196	-0.152	0.594	0.478		-0.478	0.32	0.32	unchanged
Q3UG98		Nat9	Alpha/beta-tubulin-N-acetyltransferase 9	0.186	0.703		-0.995		-0.115	0.208		0.082		-0.082	0.884	0.884	unchanged
Q3UGC7		Eif3j1	Eukaryotic translation initiation factor 3 subunit J-A	0.07	-0.043	-0.016	-0.048	-0.04	-0.004	0.085	-0.038	0.01		-0.01	0.867	0.867	unchanged
Q3UGF1		Wdr19	WD repeat-containing protein 19	-0.058	-0.363	-0.396	0.602	0.129	-0.132	0.307	-0.125	0.098		-0.098	0.68	0.68	unchanged
Q3UGP8		Alg10b	Dol-P-Glc:Glc(2)Man(9)GlcNAc(2)-PP-Dol alpha-1,2-glucosyltransferase	-0.366	0.274	0.133	0.051	-0.127	-0.148	0.024	0.125	0.055		0.055	0.711	0.711	unchanged
Q3UGP9		Lrrc58	Leucine-rich repeat-containing protein 58	0.277	-0.181	0.059	0.797	-0.848	-0.323	0.123	0.061	0.485		0.485	0.116	0.116	unchanged
G3X9K3		Arfgef1	Brefeldin A-inhibited guanine nucleotide-exchange protein 1	0.011	-0.045	-0.014	0.044	0.077	0.02	-0.029	-0.097	0.006		0.006	0.918	0.918	unchanged
Q3UGR5		Hdhd2	Haloacid dehalogenase-like hydrolase domain-containing protein 2	-0.09	0.566	-0.201	-0.234	-0.228	-0.506	0.26	0.398	0.029		0.029	0.911	0.911	unchanged
Q3UGS4		Mcrip1	Mapk-regulated corepressor-interacting protein 1	-0.29	-0.123	-0.22	-0.432	0.132	0.17	0.27	0.46	0.524		-0.524	0.000785	0.000785	down-regulated
Q3UGY8		Arfgef3	Brefeldin A-inhibited guanine nucleotide-exchange protein 3	0.045	0.302	0.009	0.053	0.031	-0.126	-0.233	-0.116	0.213		0.213	0.0448	0.0448	unchanged
Q3UH06		Rreb1	Ras-responsive element-binding protein 1	0.459	0.036	-0.194	0.282	-0.328	0.035	0.035	-0.361	0.301		0.301	0.109	0.109	unchanged
Q3UH53		Sdk1	Protein sidekick-1	-0.062	0.164	-0.054	0.328	0.551	0.227	0.122	-1.31	0.196		0.196	0.617	0.617	unchanged
Q3UH60		Dip2b	Disco-interacting protein 2 homolog B	-0.132	0.072	0.104	0.116	-0.2	0.092	-0.037	-0.05	0.089		0.089	0.337	0.337	unchanged
Q3UH68		Limch1	LIM and calponin homology domains-containing protein 1	-0.023	-0.074	-0.04	0.022	0.045	0.115	-0.089	0.01	0.049		-0.049	0.452	0.452	unchanged
Q3UH93		Plxnd1	Plexin-D1	-0.257	-0.291	-0.348	-0.325	0.482	0.115	0.193	0.397	0.602		-0.602	0.000189	0.000189	down-regulated
Q3UHA3		Spg11	Spatacsin	-0.046	0.21	0.592	0.056	0.205	-0.418	-0.773	0.139	0.415		0.415	0.13	0.13	unchanged
Q3UHB1		Nt5dc3	5'-nucleotidase domain-containing protein 3	-0.424	0.31	-0.263		-0.264	0.258	0.309	0.029	0.209		-0.209	0.368	0.368	unchanged
G3X9X1		Kbtbd2	Kelch repeat and BTB domain-containing protein 2	-0.007	0.047	0.996	-0.447	-0.231	-0.921	0.132	0.397	0.303		0.303	0.439	0.439	unchanged
Q3UHC2		Lrrk1	Leucine-rich repeat serine/threonine-protein kinase 1	-0.137	-0.115	0.014	-0.066	0.028	0.267	-0.129	0.103	0.143		-0.143	0.155	0.155	unchanged
Q3UHC7		Dab2ip	Disabled homolog 2-interacting protein	-0.094	-0.024	-0.046	-0.001	0.023	0.096	-0.024	0.035	0.074		-0.074	0.209	0.209	unchanged
Q3UHD2		Gfod1	Glucose-fructose oxidoreductase domain-containing protein 1	0.166	0.043	-0.019	-0.16	0.042	-0.027	-0.199	0.12	0.023		0.023	0.814	0.814	unchanged
Q3UHD6		Snx27	Sorting nexin-27	-0.04	-0.174	0.073	0.053	-0.052	0.092	0.028	-0.015	0.035		-0.035	0.643	0.643	unchanged
Q3UHE1		Pitpnm3	Membrane-associated phosphatidylinositol transfer protein 3	0.068	0.004	0.126	-0.138	0.173	-0.057	-0.248	0.037	0.039		0.039	0.718	0.718	unchanged
Q3UHF7		Hivep2	Transcription factor HIVEP2	0.114	0.121	0.208	-0.36	-0.562	0.127	0.046	0.271	0.05		0.05	0.811	0.811	unchanged
Q3UHG7		Dennd11	DENN domain-containing protein 11	0.11	-1.519		0.667	-0.416	0.55	0.585		0.487		-0.487	0.462	0.462	unchanged
Q3UHH1		Zswim8	Zinc finger SWIM domain-containing protein 8	-0.101	-0.105	0.214	0.004	-0.014	0.131	-0.1	-0.062	0.014		0.014	0.881	0.881	unchanged
Q3UHH2		Slc22a23	Solute carrier family 22 member 23	-0.074	-0.185	-0.252	0.315	0.193	0.328	-0.266	-0.093	0.09		-0.09	0.613	0.613	unchanged
G3XA57		Rab11fip2	Rab11 family-interacting protein 2	-0.262	0.094	-0.304	0.143	0.062	0.431	0.263	-0.462	0.156		-0.156	0.47	0.47	unchanged
Q3UHH8		Gxylt1	Glucoside xylosyltransferase 1	-0.104	0.048	-0.211	-0.017	0.123	0.344	-0.021	-0.196	0.134		-0.134	0.305	0.305	unchanged
Q3UHI0		Ccser2	Serine-rich coiled-coil domain-containing protein 2	0.374	0.04	-0.181	-0.08	-0.254	-0.204	-0.146	0.416	0.085		0.085	0.649	0.649	unchanged
Q3UHI4		Tmed8	Protein TMED8		0.205	-0.145		-0.247	0.005	-0.136	0.284	0.054		0.054	0.779	0.779	unchanged
Q3UHJ0		Aak1	AP2-associated protein kinase 1	0.042	-0.01	-0.099	0.013	0.095	-0.026	-0.102	0.052	0.018		-0.018	0.788	0.788	unchanged
Q3UHN9		Ndst1	Bifunctional heparan sulfate N-deacetylase/N-sulfotransferase 1	-0.284	-0.25	-0.074	-0.019	0.196	0.012	0.25	0.135	0.305		-0.305	0.0082	0.0082	unchanged
Q3UHQ6		Dop1b	Protein dopey-2	-0.031	-0.226	0.094	0.025	0.127	0.045	0.027	-0.095	0.06		-0.06	0.504	0.504	unchanged
Q3UHU5		Mtcl1	Microtubule cross-linking factor 1	-0.268	-0.022	0.016	-0.01	0.104	0.057	0.117	-0.028	0.134		-0.134	0.134	0.134	unchanged
Q3UHX0		Nol8	Nucleolar protein 8	0.13	-0.193	0.149	0.155	0.337	-0.318		-0.286	0.149		0.149	0.447	0.447	unchanged
Q3UHX2		Pdap1	28 kDa heat- and acid-stable phosphoprotein	-0.036	-0.103	0.049	0.088	-0.143	-0.013	0.016	0.107	0.008		0.008	0.92	0.92	unchanged
Q3UI43		Babam1	BRISC and BRCA1-A complex member 1	0.314	0.106	-0.095	-0.281	0.203	-0.092	-0.037	-0.152	0.03		0.03	0.834	0.834	unchanged
G3XA59		Lrrc32	Transforming growth factor beta activator LRRC32	-0.111	0.076	0.073	0.272	-0.129	0.132	-0.296	-0.051	0.163		0.163	0.192	0.192	unchanged
Q3UIA2		Arhgap17	Rho GTPase-activating protein 17	0.023	-0.08	0.009	-0.021	0.087	0.042	0.047	-0.141	0.026		-0.026	0.71	0.71	unchanged
Q3UIJ9		Myzap	Myocardial zonula adherens protein	0.068	0.026	-0.019	0.065	-0.084	0.106	-0.191	-0.005	0.079		0.079	0.322	0.322	unchanged
Q3UIL6		Plekha7	Pleckstrin homology domain-containing family A member 7	0.179	-0.101	-0.045	-0.252	0.05	0.16	-0.094	0.068	0.101		-0.101	0.355	0.355	unchanged
Q3UIR3		Dtx3l	E3 ubiquitin-protein ligase DTX3L	0.369	-0.169	-0.054	0.264	-0.033	-0.123	-0.071	-0.217	0.214		0.214	0.132	0.132	unchanged
Q3UIU2		Ndufb6	NADH dehydrogenase [ubiquinone] 1 beta subcomplex subunit 6	-0.874	0.141	-0.148	-0.664	-0.402	-0.244	0.962	1.193	0.764		-0.764	0.107	0.107	unchanged
Q3UIZ8		Mylk3	Myosin light chain kinase 3		0.238	-0.834	0.6	0.374	-0.33	-0.392	0.32	0.008		0.008	0.983	0.983	unchanged
Q3UJB9		Edc4	Enhancer of mRNA-decapping protein 4	0.017	0.005	0	0.065	-0.041	-0.018	-0.067	0.005	0.052		0.052	0.327	0.327	unchanged
Q3UJD6		Usp19	Ubiquitin carboxyl-terminal hydrolase 19	0.126	-0.032	-0.033	-0.004	-0.024	0.025	0.085	-0.178	0.037		0.037	0.635	0.635	unchanged
Q3UJK4		Gtpbp2	GTP-binding protein 2	0.345	-0.017	0.634	0.049		0.339	-0.988	-0.386	0.598		0.598	0.107	0.107	unchanged
Q3UJP5		Cfap418	Cilia- and flagella-associated protein 418	-0.139	0.103	0.054	-0.107	-0.17	0.4	0.151	-0.326	0.036		-0.036	0.828	0.828	unchanged
G5E829		Atp2b1	Plasma membrane calcium-transporting ATPase 1	0.038	-0.022	0	0.077	-0.02	0.044	-0.039	-0.113	0.055		0.055	0.365	0.365	unchanged
Q3UJU9		Rmdn3	Regulator of microtubule dynamics protein 3	-0.094	0.076	-0.036	-0.041	-0.018	-0.154	0.152	0.08	0.039		-0.039	0.645	0.645	unchanged
Q3UJV1		Ccdc61	Centrosomal protein CCDC61	-0.356		0.404	0.283	-0.066	0.247	0.801	-1.335	0.199		0.199	0.702	0.702	unchanged
Q3UK10		B9d2	B9 domain-containing protein 2	-0.407	0.016	-0.191	-0.3	0.165	0.36	-0.269	0.591	0.432		-0.432	0.0495	0.0495	down-regulated
Q3UKC1		Tax1bp1	Tax1-binding protein 1 homolog	0.058	-0.063	0.243	-0.028	-0.207	0.182	-0.072	-0.148	0.114		0.114	0.321	0.321	unchanged
Q3UKJ7		Smu1	WD40 repeat-containing protein SMU1	0.045	-0.094	0.054	-0.039	-0.09	0.09	-0.099	0.098	0.008		-0.008	0.913	0.913	unchanged
Q3UL36		Arglu1	Arginine and glutamate-rich protein 1	0.006	0.568	-0.027	0.378	-0.606	-0.095	0.274	-0.533	0.471		0.471	0.0727	0.0727	unchanged
Q3ULD5		Mccc2	Methylcrotonoyl-CoA carboxylase beta chain, mitochondrial	-0.194	-0.006	-0.198	0.032	0.055	0.129	0.11	0.037	0.174		-0.174	0.0459	0.0459	unchanged
Q3ULF4		Spg7	Mitochondrial inner membrane m-AAA protease component paraplegin	0.135	0.117	0.116	-0.047	-0.175	-0.076	-0.066	-0.038	0.169		0.169	0.0326	0.0326	unchanged
Q3ULJ0		Gpd1l	Glycerol-3-phosphate dehydrogenase 1-like protein	-0.111	0.386	-0.173	-0.188	-0.056	-0.245	0.101	0.251	0.034		-0.034	0.836	0.836	unchanged
Q3ULW8		Parp3	Protein mono-ADP-ribosyltransferase PARP3	0.023	-0.038	-0.058	0.264	0.025	-0.182	0.002	-0.071	0.104		0.104	0.281	0.281	unchanged
A2A8U2		Tmem201	Transmembrane protein 201	-0.13	0.031	0.186	-0.031	-0.142	0.045	0.081	-0.074	0.037		0.037	0.687	0.687	unchanged
G5E870		Trip12	E3 ubiquitin-protein ligase TRIP12	0.2	0.074	0.048	-0.033	-0.095	-0.025	-0.087	-0.115	0.153		0.153	0.0478	0.0478	unchanged
Q3UM18		Lsg1	Large subunit GTPase 1 homolog	-0.055	-0.53	-0.271	0.541	0.022	0.018	0.006	0.235	0.149		-0.149	0.504	0.504	unchanged
Q3UM29		Cog7	Conserved oligomeric Golgi complex subunit 7	-0.097	0.333	0.072	-0.163	0	-0.443	0.006	0.258	0.081		0.081	0.643	0.643	unchanged
Q3UM45		Ppp1r7	Protein phosphatase 1 regulatory subunit 7	-0.186	0.288	0.044	-0.322	-0.171	-0.262	0.337	0.238	0.079		-0.079	0.675	0.675	unchanged
Q3UMB5		Smcr8	Guanine nucleotide exchange protein SMCR8	-0.057	0.309	-0.187	-0.117	-0.14	-0.367	0.224	0.3	0.017		-0.017	0.924	0.924	unchanged
Q3UMB9		Washc4	WASH complex subunit 4	-0.014	0.187	-0.238	-0.073	-0.025	-0.112	0.086	0.156	0.061		-0.061	0.577	0.577	unchanged
Q3UMC0		Afg2a	ATPase family gene 2 protein homolog A	-0.503	-0.519	-0.276	0.289	-0.024	0.234	0.591	0.174	0.496		-0.496	0.0445	0.0445	down-regulated
Q3UMF0		Cobll1	Cordon-bleu protein-like 1	-0.007	-0.016	0.046	0.064	-0.041	0.058	-0.066	-0.073	0.052		0.052	0.378	0.378	unchanged
Q3UMR0		Ankrd27	Ankyrin repeat domain-containing protein 27	0.094	-0.04	-0.123	0.01	0.116	-0.026	-0.264	0.198	0.021		-0.021	0.853	0.853	unchanged
Q3UMR5		Mcu	Calcium uniporter protein, mitochondrial	-0.168	0.055	0.144	-0.416	0.098	-0.316	0.257	0.311	0.184		-0.184	0.321	0.321	unchanged
Q3UMT1		Ppp1r12c	Protein phosphatase 1 regulatory subunit 12C	-0.028	-0.022	0.003	-0.044	0.027	0.096	-0.092	0.025	0.037		-0.037	0.545	0.545	unchanged
G5E872		Rnpepl1	Aminopeptidase RNPEPL1			-0.048	0.375	-0.117	-0.451	-0.636	0.864	0.248		0.248	0.593	0.593	unchanged
Q3UMU9		Hdgfl2	Hepatoma-derived growth factor-related protein 2	-0.218	-0.041	0.046	-0.093	-0.019	0.179	0.06	0.051	0.144		-0.144	0.0964	0.0964	unchanged
Q3UMW7		Mapkapk3	MAP kinase-activated protein kinase 3	0.35	-0.292	0.346	-0.179	0.086	-0.341	-0.285	0.279	0.121		0.121	0.57	0.57	unchanged
Q3UMW8		Cln5	Bis(monoacylglycero)phosphate synthase CLN5	0.33	0.306	0.472	0.057	-0.213	-0.529	-0.336	-0.121	0.591		0.591	0.00119	0.00119	up-regulated
Q3UMY5		Eml4	Echinoderm microtubule-associated protein-like 4	0.037	-0.015	0.054	-0.084	0	0.048	-0.023	-0.051	0.004		0.004	0.939	0.939	unchanged
Q3UN02		Lclat1	Lysocardiolipin acyltransferase 1	-0.106	0.427	0.178	-0.716	-0.694	0.148	0.21	0.518	0.1		-0.1	0.763	0.763	unchanged
Q3UN04		Usp30	Ubiquitin carboxyl-terminal hydrolase 30	-0.379	0.221	0.281	-0.262	-0.244	-0.031	0.096	0.284	0.061		-0.061	0.748	0.748	unchanged
Q3UND0		Skap2	Src kinase-associated phosphoprotein 2	0.428	0.049	0.338	-0.199	-0.331	-0.699	0.072	0.307	0.317		0.317	0.221	0.221	unchanged
Q3UNZ8		Cryzl2	Quinone oxidoreductase-like protein 2	-0.235	0.161	-0.043	-0.088	0.094	0.095	-0.132	0.113	0.094		-0.094	0.377	0.377	unchanged
Q91X72	HPX	Hpx	Hemopexin	0.666	0.599	0.742	0.846	-0.731	-0.985	-0.59	-0.583	1.436	1.436	1.436	1.21e-06	1.21e-06	up-regulated
Q3UPF5		Zc3hav1	Zinc finger CCCH-type antiviral protein 1	0.092	-0.105	0.101	0.176	-0.163	-0.037	-0.126	0.028	0.141		0.141	0.118	0.118	unchanged
G5E897		Poglut3	Protein O-glucosyltransferase 3	-0.25	-0.007	-0.148	-0.03	0.142	0.036	0.115	0.107	0.209		-0.209	0.019	0.019	unchanged
Q3UPH1		Prrc1	Protein PRRC1	-0.122	0.067	0.023	-0.027	0.062	-0.011	0.016	-0.043	0.021		-0.021	0.745	0.745	unchanged
Q3UPH7		Arhgef40	Rho guanine nucleotide exchange factor 40	0.312	0.062	-0.144	-0.035	-0.364	0.165	0.214	-0.245	0.106		0.106	0.529	0.529	unchanged
Q3UPL0		Sec31a	Protein transport protein Sec31A	0.016	-0.046	-0.057	0.074	0.001	-0.02	0.015	-0.018	0.002		0.002	0.968	0.968	unchanged
Q8CFE6	SLC38A2	Slc38a2	Sodium-coupled neutral amino acid symporter 2	0.213	0.849	0.805	0.545	-0.915		-0.725	-0.813	1.421	1.421	1.421	7.07e-05	7.07e-05	up-regulated
Q3UPR7		Tmem102	Transmembrane protein 102	-0.207	0.275	-0.548	0.224	0.016	0.129	0.824	-0.747	0.12		-0.12	0.731	0.731	unchanged
Q3UPR9		Sbspon	Somatomedin-B and thrombospondin type-1 domain-containing protein	0.154	0.104	-0.111	0.106	-0.202	-0.012	0.05	-0.123	0.135		0.135	0.155	0.155	unchanged
Q3UQ28		Pxdn	Peroxidasin homolog	-0.068	-0.138	-0.258	-0.017	0.067	0.198	0.012	0.17	0.232		-0.232	0.0161	0.0161	unchanged
Q3UQ44		Iqgap2	Ras GTPase-activating-like protein IQGAP2	0.051	0.147	0.211	-0.216	-0.101	-0.368	0.224	0.017	0.105		0.105	0.488	0.488	unchanged
G5E8K5		Ank3	Ankyrin-3	-0.104	-0.061	0.06	0.037	0.043	0.056	-0.023	-0.043	0.025		-0.025	0.692	0.692	unchanged
Q3UQ84		Tars2	Threonine--tRNA ligase, mitochondrial	-0.767	0.091	-0.015	0.754	0.237	-0.047	-0.38	0.092	0.04		0.04	0.898	0.898	unchanged
Q3UQA7		Selenoh	Selenoprotein H	0.218	-0.122	-0.125	0.037	-0.142	-0.079	-0.004	0.183	0.012		0.012	0.909	0.909	unchanged
Q3UQN2		Fcho2	F-BAR domain only protein 2	-0.014	-0.057	-0.048	0.064	0.084	0.016	-0.151	0.07	0.019		-0.019	0.8	0.8	unchanged
Q3UQU0		Brd9	Bromodomain-containing protein 9	-0.045	0.008	-0.152	-0.303	-0.11	0.152	0.181	0.235	0.238		-0.238	0.0494	0.0494	unchanged
Q3UR70		Tgfbrap1	Transforming growth factor-beta receptor-associated protein 1	-0.041	-0.095	0.163	0.162	0.065	0.036	-0.005	-0.32	0.103		0.103	0.372	0.372	unchanged
Q3UR97		Snx21	Sorting nexin-21	-0.04	-0.316	0.174	0.235	0.207	0.127	-0.199	-0.223	0.035		0.035	0.825	0.825	unchanged
Q3URD3		Slmap	Sarcolemmal membrane-associated protein	-0.194	0.086	0.069	-0.177	-0.058	-0.143	0.094	0.289	0.1		-0.1	0.42	0.42	unchanged
Q3URE1		Acsf3	Malonate--CoA ligase ACSF3, mitochondrial	-0.295	0.165	-0.276	-0.18	0.402	-0.081	0.036	0.196	0.285		-0.285	0.0777	0.0777	unchanged
Q3URQ0		Tex10	Testis-expressed protein 10	0.461	0.191	0.235	-0.147	-0.105	-0.136	-0.365	-0.169	0.379		0.379	0.0208	0.0208	up-regulated
Q3URS9		Ccdc51	Mitochondrial potassium channel		0.327	0.182			-1.07	0.246	0.29	0.433		0.433	0.402	0.402	unchanged
G5E8P1		Brd1	Bromodomain-containing protein 1	0.007	0.092	0.29	-0.325	0.199	-0.006	-0.039	-0.253	0.041		0.041	0.789	0.789	unchanged
Q3URV1		Tbc1d32	Protein broad-minded		-0.355	-1.241	1.265	-0.569	0.551	0.332		0.215		-0.215	0.764	0.764	unchanged
Q3US17		Znf48	Zinc finger protein 48		-0.037		0.406	0.102		-0.438	-0.058	0.316		0.316	0.223	0.223	unchanged
Q3US41		Esrp1	Epithelial splicing regulatory protein 1	0.178	-0.139	-0.224	-0.036	0.119	-0.023	0.233	-0.142	0.102		-0.102	0.402	0.402	unchanged
Q3USB7		Plcl1	Inactive phospholipase C-like protein 1	-0.031	0.009	-0.072	0.274	-0.228	-0.079	0.015	0.078	0.098		0.098	0.362	0.362	unchanged
Q3USH5		Sfswap	Splicing factor, suppressor of white-apricot homolog	-0.212	0.328	-0.1	-0.253	0.296	-0.415	0.198	0.124	0.11		-0.11	0.577	0.577	unchanged
Q3USJ8		Fchsd2	F-BAR and double SH3 domains protein 2	0.05	-0.655	-0.107	-0.068	0.018	-0.42	0.635	0.513	0.382		-0.382	0.181	0.181	unchanged
Q3USZ8		Dipk2a	Divergent protein kinase domain 2A	-0.307	-0.031	0.207	-0.565	-0.002	-0.232	0.463	0.431	0.339		-0.339	0.156	0.156	unchanged
Q3UTJ2		Sorbs2	Sorbin and SH3 domain-containing protein 2	-0.324	0.006	-0.118	0.086	-0.042	0.174	0.261	-0.076	0.167		-0.167	0.192	0.192	unchanged
Q3UTQ7		Prdm10	PR domain zinc finger protein 10	-0.157	-0.194	0.038		0.221	0.06			0.245		-0.245	0.0935	0.0935	unchanged
G5E8Q8		Adgrf5	Adhesion G protein-coupled receptor F5	0.148	0.077	0.048	0.176	-0.17	0.032	-0.296	-0.049	0.233		0.233	0.0233	0.0233	unchanged
Q3UTQ8		Cdkl5	Cyclin-dependent kinase-like 5	-0.097	-0.089	-0.043	0.094	0.266	0.001	0.103	-0.27	0.059		-0.059	0.627	0.627	unchanged
Q3UTY6		Thsd4	Thrombospondin type-1 domain-containing protein 4	-0.163	-0.211	0.212	-0.023	0.109	0.049	-0.037	0.03	0.084		-0.084	0.423	0.423	unchanged
Q3UTZ3		Trappc14	Trafficking protein particle complex subunit 14	0.544	-0.308	0.631	0.115	-0.834	-0.141	0.832	-0.874	0.5		0.5	0.252	0.252	unchanged
Q3UU96		Cdc42bpa	Serine/threonine-protein kinase MRCK alpha	-0.065	-0.011	-0.181	0.056	0.124	0.179	-0.068	-0.069	0.092		-0.092	0.316	0.316	unchanged
Q3UUG6		Tbc1d24	TBC1 domain family member 24	-0.133	0.124	0.321	-0.013	-0.28	-0.023	0.066	-0.097	0.158		0.158	0.215	0.215	unchanged
Q3UUJ4		Strada	STE20-related kinase adapter protein alpha	-0.108	0.489	0.061	-0.067	0.068	-0.441	0.006	-0.043	0.196		0.196	0.268	0.268	unchanged
Q3UUQ7		Pgap1	GPI inositol-deacylase	-0.013	0.183	-0.12	0.126	-0.242	0.138	-0.038	-0.07	0.097		0.097	0.372	0.372	unchanged
Q3UV16		Itpripl2	Inositol 1,4,5-trisphosphate receptor-interacting protein-like 2	-0.28	-0.454	0.133	0.647	-0.02	0.189	0.018	-0.267	0.032		0.032	0.897	0.897	unchanged
Q9JJ59	ABCB9	Abcb9	ABC-type oligopeptide transporter ABCB9	0.738	0.694	0.869	0.516	-0.894	-0.798	-0.745	-0.415	1.417	1.417	1.417	3.64e-06	3.64e-06	up-regulated
G5E8V9		Arfip1	Arfaptin-1	-0.007	-0.175	-0.051	0.051	0.072	0.062	0.017	-0.003	0.082		-0.082	0.238	0.238	unchanged
Q3UV70		Pdp1	[Pyruvate dehydrogenase [acetyl-transferring]]-phosphatase 1, mitochondrial	-0.089	-0.067	-0.157	0.015	0.109	0.135	0.038	-0.018	0.14		-0.14	0.0591	0.0591	unchanged
Q62179	SEMA4B	Sema4b	Semaphorin-4B		1.026		0.617		-0.55	-0.248	-0.854	1.372	1.372	1.372	0.0024	0.0024	up-regulated
Q3UVG3		Fam91a1	Protein FAM91A1	-0.07	0.024	-0.243	-0.026	0.144	-0.009	-0.013	0.159	0.149		-0.149	0.102	0.102	unchanged
Q3UVK0		Ermp1	Endoplasmic reticulum metallopeptidase 1	-0.053	0.037	-0.044	0.026	-0.115	0.073	0.115	-0.073	0.008		-0.008	0.907	0.907	unchanged
Q3UVL4		Vps51	Vacuolar protein sorting-associated protein 51 homolog	-0.014	-0.102	0.115	0.072	0.157	-0.136	0	-0.127	0.044		0.044	0.626	0.626	unchanged
Q3UW53		Niban1	Protein Niban 1	-0.08	-0.033	-0.1	-0.055	0.03	0.144	0.083	-0.024	0.125		-0.125	0.0616	0.0616	unchanged
Q3UX10		Tubal3	Tubulin alpha chain-like 3	-0.373	0.149	-0.291	0.284	0.212	0.261	0.179	-0.455	0.107		-0.107	0.627	0.627	unchanged
Q3UX62		Odad1	Outer dynein arm-docking complex subunit 1	0.011			0.507	0.306	0.126	-0.219	-0.749	0.393		0.393	0.275	0.275	unchanged
Q3UXZ9		Kdm5a	Lysine-specific demethylase 5A	0.196	0.366	-0.351	-0.071	-0.247	-0.09	0.311	-0.147	0.078		0.078	0.679	0.679	unchanged
Q3UY34		Custos	Protein CUSTOS	-0.243	0.115	-0.264	-0.149	0.437	0.023	-0.02	0.067	0.262		-0.262	0.0781	0.0781	unchanged
O08528		Hk2	Hexokinase-2	-0.01	0.181	0.038	-0.049	-0.109	-0.204	0.101	0.016	0.089		0.089	0.339	0.339	unchanged
Q3UYC0		Ppm1h	Protein phosphatase 1H	0.006	0.042	-0.225	-0.346	0.165	0.227	0.071	0.026	0.253		-0.253	0.0397	0.0397	unchanged
Q3UYI5		Rgl3	Ral guanine nucleotide dissociation stimulator-like 3	0.19	-0.021	0.121	-0.374	0.223	0.333	-0.083	-0.424	0.033		-0.033	0.867	0.867	unchanged
Q3UYV8		Dnaaf3	Dynein axonemal assembly factor 3	0.439	-0.125	-0.086	-0.093	0.133	0.178	0.675	-1.156	0.076		0.076	0.841	0.841	unchanged
Q3UYV9		Ncbp1	Nuclear cap-binding protein subunit 1	0.192	0.058	0.211	-0.085	-0.021	-0.083	-0.078	-0.229	0.197		0.197	0.0519	0.0519	unchanged
Q3UZ01		Rnpc3	RNA-binding region-containing protein 3	-0.143	0.129	0.159	0.665	-0.162	0.165	-0.31	-0.536	0.413		0.413	0.0774	0.0774	unchanged
Q3UZ39		Lrrfip1	Leucine-rich repeat flightless-interacting protein 1	0.05	0.011	-0.07	-0.115	0.03	-0.007	0.128	-0.061	0.053		-0.053	0.446	0.446	unchanged
Q3UZA1		Rcsd1	CapZ-interacting protein	0.192	-0.005	-0.072	0.073	-0.057	-0.063	-0.09	-0.013	0.103		0.103	0.178	0.178	unchanged
Q3UZP0		Marveld2	MARVEL domain-containing protein 2	0.03		0.013	0.206	-0.054	0.382	-0.559	-0.041	0.151		0.151	0.494	0.494	unchanged
Q3UZZ6		Sult1d1	Sulfotransferase 1 family member D1	-0.305	0.742	0.15	-0.406	-0.205	-0.336	-0.012	0.338	0.099		0.099	0.723	0.723	unchanged
O08529		Capn2	Calpain-2 catalytic subunit	-0.049	-0.008	-0.041	0.052	0.015	0.01	-0.034	0.021	0.015		-0.015	0.785	0.785	unchanged
Q3V009		Tmed1	Transmembrane emp24 domain-containing protein 1	0.05	0.108	-0.389	-0.108	-0.001	0.015	0.087	0.205	0.161		-0.161	0.204	0.204	unchanged
Q3V038		Ttc9	Tetratricopeptide repeat protein 9A		0.007	-0.495	-0.352	0.329	-0.053	-0.377	0.918	0.484		-0.484	0.163	0.163	unchanged
Q3V0C5		Usp48	Ubiquitin carboxyl-terminal hydrolase 48	0.172	-0.46	0.312	0.409	-0.34	-0.042	0.648	-0.734	0.225		0.225	0.494	0.494	unchanged
Q3V0J1		Tmem237	Transmembrane protein 237		0.08	0.038	-0.5	-0.047	0.385	-0.037	0.057	0.217		-0.217	0.265	0.265	unchanged
Q3V0K9		Pls1	Plastin-1	-0.118	-0.064	-0.129	-0.1	0.029	0.011	-0.02	0.356	0.197		-0.197	0.0642	0.0642	unchanged
Q3V140		Acrbp	Acrosin-binding protein		-0.224		0.085	0.112	0.091	0.021	-0.105	0.099		-0.099	0.441	0.441	unchanged
Q3V1L4		Nt5c2	Cytosolic purine 5'-nucleotidase	0.276	-0.109	-0.034	-0.023	0.013	-0.153	-0.034	0.028	0.064		0.064	0.521	0.521	unchanged
Q3V1T4		P3h1	Prolyl 3-hydroxylase 1	-0.027	0.008	0.236	0.016	0.255	-0.35	0.106	-0.278	0.125		0.125	0.422	0.422	unchanged
Q3V1V3		Esf1	ESF1 homolog	0.08	-0.146	0.109	0.135	-0.034	-0.731	0.559		0.113		0.113	0.701	0.701	unchanged
Q3V2J0		Cibar2	CBY1-interacting BAR domain-containing protein 2	-0.321	0.345	0.859	0.118	-0.706	-0.349		0.026	0.593		0.593	0.0895	0.0895	unchanged
O08530		S1pr1	Sphingosine 1-phosphate receptor 1	-0.014	0.056	-0.058	0.067	0.025	0.095	-0.224	0.018	0.034		0.034	0.685	0.685	unchanged
Q3V384		Afg1l	AFG1-like ATPase	-0.051	0.261	-0.138	-0.472	-0.019	-0.476	0.443	0.418	0.191		-0.191	0.445	0.445	unchanged
Q3V3N7		Bbs1	Bardet-Biedl syndrome 1 protein homolog	-0.292	-0.286	0.182	0.393	0.023	0.481	-0.141	-0.394	0.007		0.007	0.976	0.976	unchanged
Q3V3Q7		Pacs2	Phosphofurin acidic cluster sorting protein 2	-0.008	-0.092	-0.11	0.18	-0.11	0.139	0.011	-0.045	0.006		-0.006	0.945	0.945	unchanged
Q3V3R1		Mthfd1l	Monofunctional C1-tetrahydrofolate synthase, mitochondrial	0.073	-0.123	0.083	-0.167	0.056	-0.052	0.167	-0.072	0.058		-0.058	0.528	0.528	unchanged
Q3V3R4		Itga1	Integrin alpha-1	0.045	-0.049	0.142	0.125	-0.088	0.051	-0.152	-0.109	0.14		0.14	0.0867	0.0867	unchanged
Q3V4B5		Commd6	COMM domain-containing protein 6	-0.184	-0.108	0.005	0.178	0.178	0.034	-0.3	0.163	0.046		-0.046	0.73	0.73	unchanged
Q3ZT31		Snx25	Sorting nexin-25	0.211	-0.034	-0.193	0.179	-0.109	-0.25	-0.114	0.275	0.09		0.09	0.533	0.533	unchanged
Q45VK7		Dync2h1	Cytoplasmic dynein 2 heavy chain 1	-0.238	0.019	-0.144	0.109	0.026	-0.001	0.272	-0.078	0.118		-0.118	0.301	0.301	unchanged
Q497V5		Srbd1	S1 RNA-binding domain-containing protein 1	-0.042	-0.034	-0.018	0.199	0.022	-0.007	-0.102	-0.051	0.061		0.061	0.429	0.429	unchanged
Q499X9		Mars2	Methionine--tRNA ligase, mitochondrial	-0.284	-0.076	-0.289	-0.243	0.494	-0.062	0.201	0.225	0.438		-0.438	0.00668	0.00668	down-regulated
A2A8Z1		Osbpl9	Oxysterol-binding protein-related protein 9	0.09	0.015	-0.006	0.012	-0.094	0.011	-0.088	0.026	0.064		0.064	0.295	0.295	unchanged
O08532		Cacna2d1	Voltage-dependent calcium channel subunit alpha-2/delta-1	0.024	0.028	-0.043	0.024	-0.05	0.144	-0.099	-0.062	0.025		0.025	0.724	0.724	unchanged
Q4ACU6		Shank3	SH3 and multiple ankyrin repeat domains protein 3	0.008	-0.001	0.136	0.149	-0.09	0.018	-0.131	-0.123	0.154		0.154	0.0473	0.0473	unchanged
Q4FJU9		Tmem40	Transmembrane protein 40	-0.829	-0.357	-0.016	1.077	0.319	-1.768	-0.24	1.781	0.054		-0.054	0.944	0.944	unchanged
Q4FK66		Prpf38a	Pre-mRNA-splicing factor 38A	0.028	-0.06	0.261	-0.236	0.091	-0.021	0.168	-0.266	0.005		0.005	0.969	0.969	unchanged
Q4FZC9		Syne3	Nesprin-3	0.07	0.434	0.027	-0.171	0.08	0.281	-0.492	-0.263	0.188		0.188	0.362	0.362	unchanged
Q4G0F8		Ubn1	Ubinuclein-1	0.302	-0.866	0.12	0.1	0.198	-0.038	0.086	0.063	0.163		-0.163	0.519	0.519	unchanged
Q4JIM5		Abl2	Tyrosine-protein kinase ABL2	0.324	-0.548	-0.073	-0.127	0.513	-0.203	-0.004	0.084	0.204		-0.204	0.365	0.365	unchanged
Q4KL35		Magix	PDZ domain-containing protein MAGIX	-0.186	-1.031	0.551	0.23	-0.635	0.293	-0.298	1.041	0.209		-0.209	0.652	0.652	unchanged
Q4KML4		Abracl	Costars family protein ABRACL	0.174	0.143	0.502	0.32	-0.719	-0.451	-0.11	0.105	0.579		0.579	0.0139	0.0139	up-regulated
Q4KMM3		Oxr1	Oxidation resistance protein 1	0.042	-0.184	0.129	-0.066	-0.12	0.111	0.066	-0.013	0.031		-0.031	0.735	0.735	unchanged
Q4LDD4		Arap1	Arf-GAP with Rho-GAP domain, ANK repeat and PH domain-containing protein 1	-0.184	0.041	-0.078	-0.11	0.088	0.083	0.045	0.08	0.157		-0.157	0.0374	0.0374	unchanged
O08538		Angpt1	Angiopoietin-1	-0.422	-0.417	0.262	0.01	-0.287	0.332	-0.206	0.694	0.275		-0.275	0.318	0.318	unchanged
Q4LFA9		Sema3g	Semaphorin-3G	-0.245	-0.232	-0.007	0.312	0.002	0.306	-0.283	0.112	0.077		-0.077	0.652	0.652	unchanged
Q4PJX1		Odr4	Protein odr-4 homolog	-0.172	0.111	-0.012	-0.066	-0.102	0.116	0.12	-0.03	0.061		-0.061	0.495	0.495	unchanged
Q4PZA2		Ece1	Endothelin-converting enzyme 1	-0.04	-0.112	-0.009	0.268	0.03	0.135	-0.234	-0.072	0.062		0.062	0.593	0.593	unchanged
Q4QRL3		Ccdc88b	Coiled-coil domain-containing protein 88B	0.283	0.249		-1.181	0.099	0.533			0.532		-0.532	0.356	0.356	unchanged
Q4U2R1		Herc2	E3 ubiquitin-protein ligase HERC2	-0.963	-0.309	0.474	0.39	0.837	-0.194	0.346	-0.616	0.195		-0.195	0.648	0.648	unchanged
Q4VA53		Pds5b	Sister chromatid cohesion protein PDS5 homolog B	0.064	-0.027	0.004	0.019	-0.002	0.07	-0.103	-0.06	0.039		0.039	0.531	0.531	unchanged
Q4VAA2		Cdv3	Protein CDV3	0.05	-0.057	-0.027	0.037	-0.003	0.06	0.017	-0.11	0.01		0.01	0.876	0.876	unchanged
Q4VAA7		Snx33	Sorting nexin-33	0.01	-0.303	0.07	0.166	0.101	-0.041	0.19	-0.227	0.02		-0.02	0.881	0.881	unchanged
Q4VAE3		Tmem65	Transmembrane protein 65	-0.063	-0.054	-0.142	-0.036	0.031	0.047	0.06	0.122	0.139		-0.139	0.0326	0.0326	unchanged
O08539		Bin1	Myc box-dependent-interacting protein 1	-0.104	-0.154	0.022	0.016	0.086	0.063	0.045	-0.008	0.101		-0.101	0.145	0.145	unchanged
Q4VBD2		Tapt1	Transmembrane anterior posterior transformation protein 1	-0.019	0.07	-0.135	-0.179	-0.095	0.033	0.244	0.047	0.123		-0.123	0.218	0.218	unchanged
Q4VBE4		Egflam	Pikachurin	-0.468	0.068	-0.665	-0.126	0.228	0.361	0.187	0.381	0.587		-0.587	0.00651	0.00651	down-regulated
Q4VBE8		Wdr18	WD repeat-containing protein 18	0.287	0.079	-0.03	0.099	-0.061	0.098	-0.031	-0.475	0.226		0.226	0.128	0.128	unchanged
Q4VC33		Maea	E3 ubiquitin-protein transferase MAEA	0.144	0.219	0.098	0.03	-0.17	0.027	-0.514	0.13	0.254		0.254	0.104	0.104	unchanged
Q4VGL6		Rc3h1	Roquin-1	0.32	-0.268	-0.362	0.362	0.004	0.153	-0.165	-0.078	0.034		0.034	0.856	0.856	unchanged
Q501J2		Antkmt	Adenine nucleotide translocase lysine N-methyltransferase	0.18		0.323	-0.157	0.131		-0.498		0.299		0.299	0.289	0.289	unchanged
Q501J6		Ddx17	Probable ATP-dependent RNA helicase DDX17	0.053	0.006	-0.058	0.034	-0.005	0.056	-0.072	-0.047	0.026		0.026	0.66	0.66	unchanged
Q501J7		Phactr4	Phosphatase and actin regulator 4	0.027	-0.048	-0.093	-0.046	-0.003	0.065	-0.008	0.072	0.072		-0.072	0.226	0.226	unchanged
Q505B7		Zbtb8os	Protein archease	-0.004	0.389	-0.267	-0.259	0.004	-0.386	0.023	0.464	0.062		-0.062	0.778	0.778	unchanged
Q505D1		Ankrd28	Serine/threonine-protein phosphatase 6 regulatory ankyrin repeat subunit A	0.243	-0.41	0.188	-0.181	0.307	-0.234	0	0.053	0.072		-0.072	0.694	0.694	unchanged
O08547		Sec22b	Vesicle-trafficking protein SEC22b	-0.089	0.341	0.013	-0.401	-0.055	-0.277	-0.142	0.576	0.059		-0.059	0.794	0.794	unchanged
Q505D7		Opa3	Optic atrophy 3 protein homolog	-0.161	0.672	-0.165	-0.45	-0.401	-0.575	0.638	0.407	0.043		-0.043	0.903	0.903	unchanged
Q505F1		Nr2c1	Nuclear receptor subfamily 2 group C member 1	-0.196	-0.257	-0.467	-0.668	0.421	0.601	0.575	-0.042	0.786		-0.786	0.00181	0.00181	down-regulated
Q505F5		Lrrc47	Leucine-rich repeat-containing protein 47	0.013	-0.071	0.036	0.072	-0.044	-0.018	-0.031	0.007	0.034		0.034	0.547	0.547	unchanged
Q505K2		Fhip1a	FHF complex subunit HOOK-interacting protein 1A	-0.164	-0.389	0.199	-0.409	0.34	0.365	-0.055	0.079	0.373		-0.373	0.0502	0.0502	unchanged
Q52KE7		Ccnl1	Cyclin-L1	0.342	0.172	-0.437	0.137	-0.188	-0.258	0.204		0.134		0.134	0.543	0.543	unchanged
Q52KI8		Srrm1	Serine/arginine repetitive matrix protein 1	0.066	-0.112	-0.002	0.002	-0.037	-0.082	0.025	0.105	0.014		-0.014	0.836	0.836	unchanged
Q566J8		Coq8b	Atypical kinase COQ8B, mitochondrial	0.092	0.222	0.339	0.17	-0.032	0.035	-0.281	-0.58	0.42		0.42	0.0174	0.0174	up-regulated
Q569Z5		Ddx46	Probable ATP-dependent RNA helicase DDX46	0.086	0.006	0.042	0.1	-0.095	-0.028	-0.034	-0.112	0.126		0.126	0.0465	0.0465	unchanged
Q569Z6		Thrap3	Thyroid hormone receptor-associated protein 3	0.023	-0.03	0.152	0.107	0.011	0.05	-0.151	-0.197	0.135		0.135	0.128	0.128	unchanged
O08550		Kmt2b	Histone-lysine N-methyltransferase 2B	-0.811	-0.355	0.271	-0.651	0.842	0	0.676		0.893		-0.893	0.0255	0.0255	down-regulated
Q56A08		Gpkow	G-patch domain and KOW motifs-containing protein	0.039	-0.271	-0.142	0.068	-0.147	0.253	-0.077	0.242	0.144		-0.144	0.283	0.283	unchanged
Q570Y9		Deptor	DEP domain-containing mTOR-interacting protein	-0.053	-0.013	0.159	0.159	0.013	-0.076	-0.046	-0.179	0.135		0.135	0.116	0.116	unchanged
Q571E4		Galns	N-acetylgalactosamine-6-sulfatase	0.425	-0.049	0.256	0.089	-0.053	0.045	-0.558	-0.19	0.369		0.369	0.0454	0.0454	unchanged
Q571H0		Urb1	Nucleolar pre-ribosomal-associated protein 1	0.25	0.27	-0.043	0.042	-0.157	-0.016	-0.229	-0.152	0.268		0.268	0.0195	0.0195	unchanged
Q571I9		Aldh16a1	Aldehyde dehydrogenase family 16 member A1	0.019	-0.018	0.011	-0.015	0.104	-0.08	-0.007	-0.05	0.007		0.007	0.902	0.902	unchanged
Q571K4		Tab3	TGF-beta-activated kinase 1 and MAP3K7-binding protein 3	-0.758	0.482	0.627	-1.02	-0.465	-0.451	0.796	0.754	0.326		-0.326	0.525	0.525	unchanged
Q58A65		Spag9	C-Jun-amino-terminal kinase-interacting protein 4	-0.079	-0.018	0.106	0.117	-0.001	-0.021	-0.013	-0.125	0.072		0.072	0.321	0.321	unchanged
Q59J78		Ndufaf2	NADH dehydrogenase [ubiquinone] 1 alpha subcomplex assembly factor 2	-0.425	-0.27	-0.348	-0.134	0.215	0.26	0.282	0.386	0.58		-0.58	9.34e-05	9.34e-05	down-regulated
O08553		Dpysl2	Dihydropyrimidinase-related protein 2	-0.005	-0.051	0.006	0.038	-0.019	0.058	-0.052	-0.01	0.003		0.003	0.96	0.96	unchanged
Q5BLK4		Tut7	Terminal uridylyltransferase 7	0.103	-0.183	0.195	0.026	-0.02	-0.213	0.07	-0.014	0.08		0.08	0.45	0.45	unchanged
Q5BU09		Eapp	E2F-associated phosphoprotein	-0.496	0.026	-0.321	0.358	0.517	0.448	-0.352	-0.215	0.208		-0.208	0.453	0.453	unchanged
Q5D1E7		Zc3h12a	Endoribonuclease ZC3H12A	0.211	-0.163	-0.436	-0.271	0.122	0.078	0.43		0.375		-0.375	0.0654	0.0654	unchanged
Q5DTM8		Rnf20	E3 ubiquitin-protein ligase BRE1A	0.232	0.1	0.248	-0.006	-0.186	0.167	-0.394	-0.194	0.295		0.295	0.0465	0.0465	unchanged
Q5DTT3		Tasor2	Protein TASOR 2	0.612	-0.243	0.657		0.504	-0.543	-0.802	-0.231	0.61		0.61	0.138	0.138	unchanged
Q5DTU0		Afap1l2	Actin filament-associated protein 1-like 2	0.129	-0.224	0.013	-0.349	0.083	0.128	0.011	0.174	0.207		-0.207	0.101	0.101	unchanged
Q5DTX6		Jcad	Junctional cadherin 5-associated protein	-0.01	0.01	-0.002	0.166	-0.031	0.095	-0.149	-0.112	0.09		0.09	0.27	0.27	unchanged
Q5DU00		Dcdc2	Doublecortin domain-containing protein 2	-1.03	0.517	-0.38		-0.196	0.414	0.23	0.399	0.509		-0.509	0.201	0.201	unchanged
Q5DU05		Cep164	Centrosomal protein of 164 kDa	0.202	0.281	0.194	-0.996	0.194	0.055	0.043		0.177		-0.177	0.598	0.598	unchanged
Q5DU09		Znf652	Zinc finger protein 652	0.107	0.064			-0.262	0.047		0.009	0.154		0.154	0.281	0.281	unchanged
O08573		Lgals9	Galectin-9	0.289	-0.07	0.033	0.147	-0.072	-0.053	-0.098	-0.21	0.208		0.208	0.0466	0.0466	unchanged
Q5DU25		Iqsec2	IQ motif and SEC7 domain-containing protein 2	-0.116	-0.311	0.198	0.026	0.11	-0.154	-0.067	0.279	0.093		-0.093	0.515	0.515	unchanged
[truncated: 5,791 more rows]

## Sheet: 下调
Protein accession		Gene name	Protein description	CLP_1	CLP_2	CLP_3	CLP_4	sham_1	sham_2	sham_3	sham_4			log2FC	P.Value	adj.P.Val	Regulation
P49290	EPX	Epx	Eosinophil peroxidase	-3.03	-1.714	0.51	-2.353	1.843	1.263	1.778	1.668	3.285	3.285	-3.285	0.00158	0.00158	down-regulated
Q61878	PRG2	Prg2	Bone marrow proteoglycan	-2.619	-2.4	0.443	-1.706	1.742	1.236	1.651	1.618	3.132	3.132	-3.132	0.00119	0.00119	down-regulated
Q8BTI7	ANKRD52	Ankrd52	Serine/threonine-protein phosphatase 6 regulatory ankyrin repeat subunit C				-2.089	0.976	-0.02	1.069	0.056	2.609	2.609	-2.609	0.00519	0.00519	down-regulated
Q810U4	NRCAM	Nrcam	Neuronal cell adhesion molecule				-1.701	-0.247	0.983	0.519	0.438	2.124	2.124	-2.124	0.00695	0.00695	down-regulated
Q9D8Z2	TRIAP1	Triap1	TP53-regulated inhibitor of apoptosis 1	-1.317			-1.499	0.209	-0.011	1.325	1.275	2.107	2.107	-2.107	0.00379	0.00379	down-regulated
P41317	MBL2	Mbl2	Mannose-binding protein C	-0.699	-0.499	-2.504	-0.457	1.159	0.847	1.384	0.734	2.071	2.071	-2.071	0.00209	0.00209	down-regulated
P00184	CYP1A1	Cyp1a1	Cytochrome P450 1A1	-1.165	-0.691	-1.521	-0.586	0.963	0.96	1.034	0.971	1.973	1.973	-1.973	1.15e-05	1.15e-05	down-regulated
Q920A9	FCRLA	Fcrla	Fc receptor-like A		-1.574			0.778	-0.244	0.712	0.296	1.959	1.959	-1.959	0.00721	0.00721	down-regulated
P19437	MS4A1	Ms4a1	B-lymphocyte antigen CD20		-1.1		-1.473	0.885	0.126	1.002	0.54	1.925	1.925	-1.925	0.000521	0.000521	down-regulated
P01881	P01881	P01881	Ig delta chain C region secreted form		-1.191		-1.364	0.973	0.272	0.353	0.938	1.911	1.911	-1.911	0.000321	0.000321	down-regulated
Q00724	RBP4	Rbp4	Retinol-binding protein 4	-1.061	-0.382	-1.545	-0.792	0.919	0.803	0.902	1.122	1.882	1.882	-1.882	4.43e-05	4.43e-05	down-regulated
P97426	EAR1	Ear1	Eosinophil cationic protein 1	-1.513	-0.926	0.149	-1.426	1.061	0.736	1.009	0.875	1.849	1.849	-1.849	0.000797	0.000797	down-regulated
P50592	TNFSF10	Tnfsf10	Tumor necrosis factor ligand superfamily member 10	0.401	-1.278		-2.194	1.061	0.81	0.447	0.72	1.783	1.783	-1.783	0.0173	0.0173	down-regulated
Q9JL95	PRG3	Prg3	Proteoglycan 3			-1.387		0.505	0.078	0.133	0.647	1.728	1.728	-1.728	0.00165	0.00165	down-regulated
Q9D6U8	FAM162A	Fam162a	Protein FAM162A	-1.918	-0.094	-0.535		0.509		0.464	1.523	1.681	1.681	-1.681	0.0236	0.0236	down-regulated
P97425	EAR2	Ear2	Eosinophil cationic protein 2	-1.176	-0.923	-0.015	-1.238	1.227	0.533	0.786	0.772	1.667	1.667	-1.667	0.000438	0.000438	down-regulated
P39654	ALOX15	Alox15	Polyunsaturated fatty acid lipoxygenase ALOX15	-1.196	-1.076	-0.508		0.668	0.619	0.861	0.585	1.61	1.61	-1.61	4.79e-05	4.79e-05	down-regulated
P03953	CFD	Cfd	Complement factor D	-0.582	-1.679	-0.36	-0.48	0.552	0.638	1.104	0.771	1.542	1.542	-1.542	0.000876	0.000876	down-regulated
P33622	APOC3	Apoc3	Apolipoprotein C-III	-0.587	-0.431	-1.047	-0.937	1.025	0.408	0.375	1.159	1.492	1.492	-1.492	0.000201	0.000201	down-regulated
P35329	CD22	Cd22	B-cell receptor CD22		-0.434		-1.524	0.988	-0.375	0.549	0.776	1.463	1.463	-1.463	0.0231	0.0231	down-regulated
Q61268	APOC4	Apoc4	Apolipoprotein C-IV	-0.127	-0.004	-1.897	-0.779	0.947	0.36	0.704	0.763	1.395	1.395	-1.395	0.00881	0.00881	down-regulated
P70389	IGFALS	Igfals	Insulin-like growth factor-binding protein complex acid labile subunit	-0.49	-0.78	-0.781	-0.741	0.546	0.528	0.717	0.966	1.387	1.387	-1.387	3.54e-06	3.54e-06	down-regulated
P54265	DMPK	Dmpk	Myotonin-protein kinase		-0.401	-0.723	-1.186	0.14	0.794	1.1	0.253	1.342	1.342	-1.342	0.00269	0.00269	down-regulated
P06240	LCK	Lck	Proto-oncogene tyrosine-protein kinase LCK	-1.412	-0.444	-0.414		0.958	0.24	0.552	0.474	1.313	1.313	-1.313	0.0029	0.0029	down-regulated
Q8C3I8	HGH1	Hgh1	Protein HGH1 homolog		-0.523	-0.619	-0.799	0.539		0.442	0.93	1.284	1.284	-1.284	0.000222	0.000222	down-regulated
P01898	H2-Q10	H2-Q10	H-2 class I histocompatibility antigen, Q10 alpha chain	-0.482	-0.576	-0.834	-0.684	0.797	0.398	0.509	0.838	1.28	1.28	-1.28	9.58e-06	9.58e-06	down-regulated
P97450	ATP5PF	Atp5pf	ATP synthase-coupling factor 6, mitochondrial	-0.915	-0.23	-0.72	-0.704	0.258	-0.282	1.253	1.305	1.276	1.276	-1.276	0.00924	0.00924	down-regulated
Q91VC7	PPP1R14A	Ppp1r14a	Protein phosphatase 1 regulatory subunit 14A	-0.655	-0.11	-0.699	-1.022	0.115	-0.259	1.335	1.261	1.235	1.235	-1.235	0.015	0.015	down-regulated
O88852	TSPYL1	Tspyl1	Testis-specific Y-encoded-like protein 1	0.196		-1.001	-1.281	0.649	0.756	-0.007	0.665	1.211	1.211	-1.211	0.0159	0.0159	down-regulated
O35930	GP1BA	Gp1ba	Platelet glycoprotein Ib alpha chain	-0.91	-1.124	-0.305	-0.071	0.262	0.379	0.304	1.431	1.196	1.196	-1.196	0.00762	0.00762	down-regulated
P20722	BMP6	Bmp6	Bone morphogenetic protein 6		-0.225	-0.907	-0.641	1.029		0.37	0.345	1.172	1.172	-1.172	0.00452	0.00452	down-regulated
Q8VHG0	FMO4	Fmo4	Dimethylaniline monooxygenase [N-oxide-forming] 4			-0.378	-1.171	0.3	0.537	0.331	0.369	1.159	1.159	-1.159	0.00243	0.00243	down-regulated
P42209	SEPTIN1	Septin1	Septin-1	-0.454	-0.734	-0.589	-0.534	0.581	0.18	0.886	0.629	1.147	1.147	-1.147	6.35e-05	6.35e-05	down-regulated
Q9DA69	IFT43	Ift43	Intraflagellar transport protein 43 homolog	-0.805	0.258	-1.96	0.197	0.487	0.445	1.011	0.332	1.146	1.146	-1.146	0.0458	0.0458	down-regulated
Q9CQY1	ATG12	Atg12	Ubiquitin-like protein ATG12	-0.917				0.18	0.424	-0.011	0.293	1.139	1.139	-1.139	0.00228	0.00228	down-regulated
Q60857	SLC6A4	Slc6a4	Sodium-dependent serotonin transporter	-0.797	-1.228	0.071		0.393	-0.029	0.152	1.392	1.128	1.128	-1.128	0.0355	0.0355	down-regulated
P13516	SCD1	Scd1	Acyl-CoA desaturase 1	-0.71	-0.651	0.062	-0.957	0.797	0.4	0.503	0.522	1.119	1.119	-1.119	0.000862	0.000862	down-regulated
Q9JL99	CLEC1B	Clec1b	C-type lectin domain family 1 member B	-1.142	-0.895	-0.252	0.088	0.422	-0.084	0.525	1.305	1.092	1.092	-1.092	0.0169	0.0169	down-regulated
P40224	CXCL12	Cxcl12	Stromal cell-derived factor 1	-0.366	0.462	-1.057	-1.228	0.184	0.647	0.731	0.592	1.086	1.086	-1.086	0.0173	0.0173	down-regulated
P86792	CCL21B	Ccl21b	C-C motif chemokine 21b	-0.491	-0.063	-0.861	-0.747	0.947	0.198	0.774	0.209	1.072	1.072	-1.072	0.00208	0.00208	down-regulated
P15530	CD79B	Cd79b	B-cell antigen receptor complex-associated protein beta chain		-0.853			0.184	0.338	0.644	-0.344	1.058	1.058	-1.058	0.0419	0.0419	down-regulated
Q8R4W6	PCOLCE2	Pcolce2	Procollagen C-endopeptidase enhancer 2	-0.344	-0.372	-1.062	-0.33	0.657	0.462	0.442	0.513	1.046	1.046	-1.046	0.00032	0.00032	down-regulated
Q8CIB6	TMEM230	Tmem230	Transmembrane protein 230	-0.239		-0.595	-0.961	0.14	1.015	0.38	0.236	1.041	1.041	-1.041	0.00539	0.00539	down-regulated
P28235	GJA4	Gja4	Gap junction alpha-4 protein			-0.905	-0.345	0.486	0.389		0.371	1.04	1.04	-1.04	0.00318	0.00318	down-regulated
P62075	TIMM13	Timm13	Mitochondrial import inner membrane translocase subunit Tim13	-1.08	-0.067	-0.511	-0.393	0.349	0.149	0.684	0.834	1.017	1.017	-1.017	0.00287	0.00287	down-regulated
Q6PDJ6	FBXO42	Fbxo42	F-box only protein 42	-0.097	-1.407	0.521	-1.054	0.387	0.563	0.859	0.194	1.01	1.01	-1.01	0.0409	0.0409	down-regulated
Q8CGC4	LSM14B	Lsm14b	Protein LSM14 homolog B	-0.754	-1.327	-0.222	0.269	0.591	0.392	0.674	0.342	1.008	1.008	-1.008	0.0133	0.0133	down-regulated
